# Supplementary material for: trans-Bis(acetonitrile-κN)tetra­aqua­cobalt(II) tetra­chloridocobaltate(II)
Source: Acta Crystallogr Sect E Struct Rep Online. 2009 Jan 10;65(Pt 2):m173–4. doi: 10.1107/S1600536809000750 (PMC2968350; doi:10.1107/S1600536809000750)
Supplement: Supplementary file 1 [file e-65-0m173-sup1.cif]

##############################################################################
###                                                                        ###
###        Electronic paper (Acta Crystallographica Section E)             ###
###                                                                        ###
##############################################################################
#                                                                            #
# This CIF contains the data in a paper accepted for publication in Acta     #
# Crystallographica Section E. It conforms to the requirements of Notes      #
# for Authors for Section E, and has been peer reviewed under the auspices   #
# of the IUCr Commission on Journals.                                        #
#                                                                            #
# Full details of the Crystallographic Information File format               #
# are given in the paper "The Crystallographic Information File (CIF):       #
# a New Standard Archive File for Crystallography" by S. R. Hall, F. H.      #
# Allen and I. D. Brown [Acta Cryst. (1991), A47, 655-685].                  #
#                                                                            #
# The current version of the core CIF dictionary is obtainable from          #
# ftp://ftp.iucr.org/pub/cif_core.dic. The current version number is 2.4.    #
#                                                                            #
# Software is freely available for graphical display of the structure(s) in  #
# this CIF.  For information consult the CIF home page http://www.iucr.org/  #
# cif/home.html                                                              #
#                                                                            #
# This file may be used for bona fide research purposes within the           #
# scientific community so long as proper attribution is given to the journal # 
# article from which it was obtained.                                        #
#                                                                            #
##############################################################################
                                             
data_I
_audit_creation_method     SHELXL-97
_chemical_name_systematic
;
<i>trans</i>-Bis(acetonitrile-\k<i>N</i>)tetraaquacobalt(II)
tetrachloridocobaltate(II)
;
_chemical_name_common     ?
_chemical_formula_moiety     'C4 H14 Co N2 O4 2+, Cl4 Co 2-'
_chemical_formula_sum     'C4 H14 Cl4 Co2 N2 O4'
_chemical_formula_iupac     '[Co (C2 H3 N)2 (H2 O)4] [Co Cl4]'
_chemical_formula_weight     413.83
_chemical_melting_point     ?
_symmetry_cell_setting     orthorhombic
_symmetry_space_group_name_H-M     'P 21 21 21'
_symmetry_space_group_name_Hall     'P 2ac 2ab'
loop_
    _symmetry_equiv_pos_as_xyz
    'x, y, z'
    '-x+1/2, -y, z+1/2'
    'x+1/2, -y+1/2, -z'
    '-x, y+1/2, -z+1/2'
_cell_length_a     7.0569(4)
_cell_length_b     12.3209(8)
_cell_length_c     17.9698(12)
_cell_angle_alpha     90.00
_cell_angle_beta     90.00
_cell_angle_gamma     90.00
_cell_volume     1562.43(17)
_cell_formula_units_Z     4
_cell_measurement_reflns_used     5736
_cell_measurement_theta_min     4
_cell_measurement_theta_max     22
_cell_measurement_temperature     170(2)
_exptl_crystal_description     prism
_exptl_crystal_colour     blue
_exptl_crystal_size_max     0.2
_exptl_crystal_size_mid     0.2
_exptl_crystal_size_min     0.2
_exptl_crystal_density_diffrn     1.759
_exptl_crystal_density_meas     ?
_exptl_crystal_density_method     'not measured'
_exptl_crystal_F_000     824
_exptl_absorpt_coefficient_mu     2.805
_exptl_absorpt_correction_type     'multi-scan'
_exptl_absorpt_process_details     '(CrysAlis RED; Oxford Diffraction, 2007)'
_exptl_absorpt_correction_T_min     0.52
_exptl_absorpt_correction_T_max     0.57
_exptl_special_details
;
;
_diffrn_ambient_temperature     170.0(10)
_diffrn_radiation_type     MoK\a
_diffrn_radiation_wavelength     0.71073
_diffrn_radiation_source     'fine-focus sealed tube'
_diffrn_radiation_monochromator     graphite
_diffrn_measurement_device_type     'Kuma KM-4-CCD'
_diffrn_measurement_method     \w
_diffrn_reflns_number     6778
_diffrn_reflns_av_R_equivalents     0.0273
_diffrn_reflns_av_sigmaI/netI     0.0307
_diffrn_reflns_theta_min     2.00
_diffrn_reflns_theta_max     24.98
_diffrn_reflns_theta_full     24.98
_diffrn_measured_fraction_theta_max     0.998
_diffrn_measured_fraction_theta_full     0.998
_diffrn_reflns_limit_h_min     -8
_diffrn_reflns_limit_h_max     8
_diffrn_reflns_limit_k_min     -14
_diffrn_reflns_limit_k_max     14
_diffrn_reflns_limit_l_min     -19
_diffrn_reflns_limit_l_max     21
_refine_special_details
;
Refinement of <i>F</i>^2^ against ALL reflections. The weighted <i>R</i>-factor
<i>wR</i> and goodness of fit <i>S</i> are based on <i>F</i>^2^, conventional
<i>R</i>-factors <i>R</i> are based on <i>F</i>, with <i>F</i> set to zero for
negative <i>F</i>^2^. The threshold expression of <i>F</i>^2^ >
\s(<i>F</i>^2^) is used only for calculating <i>R</i>-factors(gt) <i>etc</i>.
and is not relevant to the choice of reflections for refinement.
<i>R</i>-factors based on <i>F</i>^2^ are statistically about twice as large
as those based on <i>F</i>, and <i>R</i>- factors based on ALL data will be
even larger.
;
_reflns_number_total     2619
_reflns_number_gt     2386
_reflns_threshold_expression     I>2\s(I)
_refine_ls_structure_factor_coef     Fsqd
_refine_ls_matrix_type     full
_refine_ls_R_factor_all     0.0685
_refine_ls_R_factor_gt     0.0641
_refine_ls_wR_factor_gt     0.1593
_refine_ls_wR_factor_ref     0.1635
_refine_ls_goodness_of_fit_ref     1.034
_refine_ls_restrained_S_all     1.034
_refine_ls_number_reflns     2619
_refine_ls_number_parameters     145
_refine_ls_number_restraints     0
_refine_ls_hydrogen_treatment     constr
_refine_ls_weighting_scheme     calc
_refine_ls_weighting_details
         'calc w=1/[\s^2^(Fo^2^)+(0.1310P)^2^+0.4597P] where P=(Fo^2^+2Fc^2^)/3'
_atom_sites_solution_hydrogens     geom
_atom_sites_solution_primary     direct
_atom_sites_solution_secondary     difmap
_refine_ls_shift/su_max     0.000
_refine_ls_shift/su_mean     0.000
_refine_diff_density_max     3.410
_refine_diff_density_min     -0.575
_refine_ls_extinction_method     none
_refine_ls_extinction_coef     ?
_refine_ls_abs_structure_details     'Flack (1983), 1006 Friedel pairs'
_refine_ls_abs_structure_Flack     0.28(4)
loop_
    _atom_type_symbol
    _atom_type_description
    _atom_type_scat_dispersion_real
    _atom_type_scat_dispersion_imag
    _atom_type_scat_source
    'C' 'C' 0.0033 0.0016
                         'International Tables Vol C Tables 4.2.6.8 and 6.1.1.4'
    'H' 'H' 0.0000 0.0000
                         'International Tables Vol C Tables 4.2.6.8 and 6.1.1.4'
    'N' 'N' 0.0061 0.0033
                         'International Tables Vol C Tables 4.2.6.8 and 6.1.1.4'
    'O' 'O' 0.0106 0.0060
                         'International Tables Vol C Tables 4.2.6.8 and 6.1.1.4'
    'Cl' 'Cl' 0.1484 0.1585
                         'International Tables Vol C Tables 4.2.6.8 and 6.1.1.4'
    'Co' 'Co' 0.3494 0.9721
                         'International Tables Vol C Tables 4.2.6.8 and 6.1.1.4'
_computing_data_collection
;
CrysAlis CCD (Oxford Diffraction, 2007)
;
_computing_cell_refinement
;
CrysAlis RED (Oxford Diffraction, 2007)
;
_computing_data_reduction
;
CrysAlis RED (Oxford Diffraction, 2007)
;
_computing_structure_solution     'SHELXS97 (Sheldrick, 2008)'
_computing_structure_refinement     'SHELXL97 (Sheldrick, 2008)'
_computing_molecular_graphics
;
Stereochemical Workstation Operation Manual (Siemens, 1989) and
Mercury (Macrae <i>et al.</i>,  2008)
;
_computing_publication_material     'SHELXL97 (Sheldrick, 2008)'
loop_
    _atom_site_type_symbol
    _atom_site_label
    _atom_site_fract_x
    _atom_site_fract_y
    _atom_site_fract_z
    _atom_site_U_iso_or_equiv
    _atom_site_adp_type
    _atom_site_calc_flag
    _atom_site_refinement_flags
    _atom_site_occupancy
    _atom_site_disorder_assembly
    _atom_site_disorder_group
    Co Co1 0.75813(15) 0.49124(7) 0.11221(5) 0.0234(3) Uani d . 1 . .
    O O1W 0.6109(8) 0.4648(5) 0.2112(3) 0.0336(13) Uani d . 1 . .
    H H1WA 0.6469 0.4571 0.2590 0.044 Uiso d R 1 . .
    H H1WB 0.4977 0.4985 0.2113 0.044 Uiso d R 1 . .
    O O2W 0.6278(8) 0.3582(4) 0.0632(3) 0.0369(14) Uani d . 1 . .
    H H2WA 0.6344 0.2855 0.0584 0.048 Uiso d R 1 . .
    H H2WB 0.5070 0.3775 0.0540 0.048 Uiso d R 1 . .
    O O3W 0.8873(8) 0.6277(4) 0.1558(3) 0.0363(14) Uani d . 1 . .
    H H3WA 1.0017 0.6448 0.1747 0.047 Uiso d R 1 . .
    H H3WB 0.8287 0.6903 0.1440 0.047 Uiso d R 1 . .
    O O4W 0.8975(7) 0.5205(4) 0.0117(3) 0.0336(13) Uani d . 1 . .
    H H4WA 0.9898 0.4702 0.0091 0.044 Uiso d R 1 . .
    H H4WB 0.8595 0.5339 -0.0353 0.044 Uiso d R 1 . .
    N N11 0.9845(8) 0.3935(5) 0.1465(3) 0.0262(13) Uani d . 1 . .
    C C12 1.1077(12) 0.3375(6) 0.1583(4) 0.0299(18) Uani d . 1 . .
    C C13 1.2670(12) 0.2646(6) 0.1711(5) 0.0353(18) Uani d . 1 . .
    H H13A 1.3462 0.2612 0.1263 0.046 Uiso d R 1 . .
    H H13B 1.2192 0.1918 0.1828 0.046 Uiso d R 1 . .
    H H13C 1.3428 0.2916 0.2130 0.046 Uiso d R 1 . .
    N N21 0.5299(9) 0.5881(5) 0.0764(4) 0.0274(14) Uani d . 1 . .
    C C22 0.4087(10) 0.6463(6) 0.0660(4) 0.0229(15) Uani d . 1 . .
    C C23 0.2587(12) 0.7229(6) 0.0533(5) 0.0389(19) Uani d . 1 . .
    H H23A 0.2599 0.7775 0.0930 0.051 Uiso d R 1 . .
    H H23B 0.1367 0.6848 0.0536 0.051 Uiso d R 1 . .
    H H23C 0.2767 0.7587 0.0051 0.051 Uiso d R 1 . .
    Co Co2 0.16403(13) 0.51515(7) 0.35869(5) 0.0222(3) Uani d . 1 . .
    Cl Cl1 0.3220(3) 0.35571(15) 0.36207(13) 0.0393(5) Uani d . 1 . .
    Cl Cl2 -0.1531(2) 0.48179(16) 0.36180(10) 0.0339(5) Uani d . 1 . .
    Cl Cl3 0.2520(3) 0.61534(15) 0.25785(10) 0.0327(5) Uani d . 1 . .
    Cl Cl4 0.2382(3) 0.61707(13) 0.46316(9) 0.0278(4) Uani d . 1 . .
loop_
    _atom_site_aniso_label
    _atom_site_aniso_U_11
    _atom_site_aniso_U_22
    _atom_site_aniso_U_33
    _atom_site_aniso_U_12
    _atom_site_aniso_U_13
    _atom_site_aniso_U_23
    Co1 0.0234(5) 0.0248(5) 0.0218(5) 0.0022(4) -0.0002(4) -0.0008(4)
    O1W 0.030(3) 0.050(3) 0.021(3) 0.003(3) 0.008(2) 0.006(3)
    O2W 0.034(3) 0.031(3) 0.046(4) 0.001(2) -0.012(3) -0.004(3)
    O3W 0.036(3) 0.029(3) 0.043(3) 0.002(2) -0.010(3) -0.008(3)
    O4W 0.028(2) 0.044(3) 0.029(3) 0.005(3) 0.000(2) 0.007(3)
    N11 0.024(3) 0.027(3) 0.028(3) 0.006(3) 0.003(3) 0.001(3)
    C12 0.034(4) 0.031(4) 0.025(4) -0.007(4) 0.003(3) 0.007(3)
    C13 0.032(4) 0.039(4) 0.035(4) 0.006(4) -0.003(4) 0.007(3)
    N21 0.029(3) 0.022(3) 0.031(3) -0.003(3) -0.001(3) -0.004(3)
    C22 0.019(3) 0.023(4) 0.026(4) -0.001(3) 0.002(3) 0.003(3)
    C23 0.028(4) 0.034(4) 0.055(5) 0.008(4) 0.011(4) 0.011(4)
    Co2 0.0225(5) 0.0211(5) 0.0231(5) 0.0001(4) -0.0011(4) 0.0016(4)
    Cl1 0.0425(11) 0.0256(9) 0.0497(12) 0.0065(8) -0.0087(11) -0.0011(9)
    Cl2 0.0243(8) 0.0487(11) 0.0288(9) -0.0083(8) -0.0021(8) 0.0050(9)
    Cl3 0.0302(9) 0.0409(10) 0.0269(9) -0.0002(10) 0.0028(8) 0.0094(8)
    Cl4 0.0293(9) 0.0270(8) 0.0272(9) -0.0022(8) 0.0009(8) -0.0032(7)
_geom_special_details
;
All e.s.d.'s (except the e.s.d. in the dihedral angle between two l.s. planes)
are estimated using the full covariance matrix. The cell e.s.d.'s are taken
into account individually in the estimation of e.s.d.'s in distances, angles
and torsion angles; correlations between e.s.d.'s in cell parameters are only
used when they are defined by crystal symmetry. An approximate (isotropic)
treatment of cell e.s.d.'s is used for estimating e.s.d.'s involving l.s.
planes.
;
loop_
    _geom_bond_atom_site_label_1
    _geom_bond_atom_site_label_2
    _geom_bond_site_symmetry_2
    _geom_bond_distance
    _geom_bond_publ_flag
    Co1 O1W . 2.085(5) y
    Co1 O2W . 2.076(5) y
    Co1 O3W . 2.067(5) y
    Co1 O4W . 2.088(5) y
    Co1 N11 . 2.093(6) y
    Co1 N21 . 2.106(6) y
    O1W H1WA . 0.9007 ?
    O1W H1WB . 0.9005 ?
    O2W H2WA . 0.9005 ?
    O2W H2WB . 0.9005 ?
    O3W H3WA . 0.9005 ?
    O3W H3WB . 0.9009 ?
    O4W H4WA . 0.9007 ?
    O4W H4WB . 0.9008 ?
    N11 C12 . 1.130(10) ?
    C12 C13 . 1.458(11) ?
    C13 H13A . 0.9807 ?
    C13 H13B . 0.9805 ?
    C13 H13C . 0.9806 ?
    N21 C22 . 1.132(9) ?
    C22 C23 . 1.436(10) ?
    C23 H23A . 0.9805 ?
    C23 H23B . 0.9805 ?
    C23 H23C . 0.9807 ?
    Co2 Cl1 . 2.260(2) y
    Co2 Cl2 . 2.2760(19) y
    Co2 Cl3 . 2.2787(19) y
    Co2 Cl4 . 2.3185(18) y
loop_
    _geom_angle_atom_site_label_1
    _geom_angle_atom_site_label_2
    _geom_angle_atom_site_label_3
    _geom_angle_site_symmetry_1
    _geom_angle_site_symmetry_3
    _geom_angle
    _geom_angle_publ_flag
    O3W Co1 O2W . . 177.1(2) ?
    O3W Co1 O1W . . 91.3(2) ?
    O2W Co1 O1W . . 91.0(2) ?
    O3W Co1 O4W . . 88.8(2) ?
    O2W Co1 O4W . . 88.7(2) ?
    O1W Co1 O4W . . 178.1(2) ?
    O3W Co1 N11 . . 91.1(2) ?
    O2W Co1 N11 . . 90.5(2) ?
    O1W Co1 N11 . . 92.2(2) ?
    O4W Co1 N11 . . 89.7(2) ?
    O3W Co1 N21 . . 89.6(2) ?
    O2W Co1 N21 . . 88.8(2) ?
    O1W Co1 N21 . . 88.2(2) ?
    O4W Co1 N21 . . 89.9(2) ?
    N11 Co1 N21 . . 179.2(2) ?
    Co1 O1W H1WA . . 133.6 ?
    Co1 O1W H1WB . . 111.9 ?
    H1WA O1W H1WB . . 107.2 ?
    Co1 O2W H2WA . . 143.4 ?
    Co1 O2W H2WB . . 106.7 ?
    H2WA O2W H2WB . . 107.1 ?
    Co1 O3W H3WA . . 136.8 ?
    Co1 O3W H3WB . . 113.9 ?
    H3WA O3W H3WB . . 107.4 ?
    Co1 O4W H4WA . . 105.4 ?
    Co1 O4W H4WB . . 134.6 ?
    H4WA O4W H4WB . . 107.1 ?
    C12 N11 Co1 . . 173.6(6) ?
    N11 C12 C13 . . 178.2(8) ?
    C12 C13 H13A . . 109.6 ?
    C12 C13 H13B . . 109.3 ?
    H13A C13 H13B . . 109.5 ?
    C12 C13 H13C . . 109.4 ?
    H13A C13 H13C . . 109.5 ?
    H13B C13 H13C . . 109.5 ?
    C22 N21 Co1 . . 171.1(6) ?
    N21 C22 C23 . . 178.2(8) ?
    C22 C23 H23A . . 109.2 ?
    C22 C23 H23B . . 109.3 ?
    H23A C23 H23B . . 109.5 ?
    C22 C23 H23C . . 109.8 ?
    H23A C23 H23C . . 109.5 ?
    H23B C23 H23C . . 109.5 ?
    Cl1 Co2 Cl2 . . 109.11(9) ?
    Cl1 Co2 Cl3 . . 110.97(9) ?
    Cl2 Co2 Cl3 . . 112.66(8) ?
    Cl1 Co2 Cl4 . . 109.74(8) ?
    Cl2 Co2 Cl4 . . 107.45(8) ?
    Cl3 Co2 Cl4 . . 106.80(7) ?
loop_
    _geom_hbond_atom_site_label_D
    _geom_hbond_atom_site_label_H
    _geom_hbond_atom_site_label_A
    _geom_hbond_site_symmetry_A
    _geom_hbond_distance_DH
    _geom_hbond_distance_HA
    _geom_hbond_distance_DA
    _geom_hbond_angle_DHA
    O1W H1WA Cl2 1_655 0.90 2.34 3.185(6) 155.2
    O1W H1WB Cl3 . 0.90 2.40 3.250(6) 156.6
    O2W H2WA Cl4 4_645 0.90 2.29 3.153(5) 159.3
    O2W H2WA Cl4 4_645 0.90 2.29 3.153(5) 159.3
    O3W H3WA Cl3 1_655 0.90 2.34 3.163(6) 151.7
    O3W H3WB Cl1 4_655 0.90 2.30 3.191(6) 169.1
    O4W H4WA Cl4 2_664 0.90 2.35 3.201(5) 157.5
    O4W H4WB Cl2 2_564 0.90 2.36 3.199(6) 154.5
data_global
_journal_date_recd_electronic     2008-12-10
_journal_date_accepted     2009-01-07
_journal_name_full     'Acta Crystallographica, Section E'
_journal_year     2009
_journal_volume     65
_journal_issue      2
_journal_page_first     m173
_journal_page_last     m174
_journal_paper_category     QM
_journal_coeditor_code     KP2200
_publ_contact_author
;
Maciej Kubicki
Faculty of Chemistry
Adam Mickiewicz University
Grunwaldzka 6
60-780 Pozna\'n
Poland
;
_publ_contact_author_email     mkubicki@amu.edu.pl
_publ_section_title
;
<i>trans</i>-Bis(acetonitrile-\k<i>N</i>)tetraaquacobalt(II)
tetrachloridocobaltate(II)
;
loop_
    _publ_author_name
    _publ_author_address
    'Patroniak, Violetta'
;  Department of Chemistry
Adam Mickiewicz University
Grunwaldzka 6
60-780 Pozna\'n
Poland
;
    'Kubicki, Maciej'
;  Department of Chemistry
Adam Mickiewicz University
Grunwaldzka 6
60-780 Pozna\'n
Poland
;
