# Supplementary material for: trans-Bis(acetonitrile-κN)tetra­aqua­cobalt(II) tetra­chloridocobaltate(II)
Source: Acta Crystallogr Sect E Struct Rep Online. 2009 Jan 10;65(Pt 2):m173–4. doi: 10.1107/S1600536809000750 (PMC2968350; doi:10.1107/S1600536809000750)
Supplement: Supplementary file 2 [file e-65-0m173-Isup2.hkl]

#
# h,k,l, Fc-squared, Fo-squared, sigma(Fo-squared) and status flag
#
data_I
_shelx_title '    pj38a in P2(1)2(1)2(1)'
_shelx_refln_list_code          4
_shelx_F_calc_maximum      260.72
_exptl_crystal_F_000       824.00
_reflns_d_resolution_high  0.8415
 
loop_
 _symmetry_equiv_pos_as_xyz
 'x, y, z'
 '-x+1/2, -y, z+1/2'
 'x+1/2, -y+1/2, -z'
 '-x, y+1/2, -z+1/2'
 
_cell_length_a     7.0569
_cell_length_b    12.3209
_cell_length_c    17.9698
_cell_angle_alpha  90.000
_cell_angle_beta   90.000
_cell_angle_gamma  90.000
 
_shelx_F_squared_multiplier     1.000
 
loop_
 _refln_index_h
 _refln_index_k
 _refln_index_l
 _refln_F_squared_calc
 _refln_F_squared_meas
 _refln_F_squared_sigma
 _refln_observed_status
   2   0   0    67973.70    91208.00    154.71 o
   4   0   0      814.76     1007.45     26.56 o
   6   0   0      402.90      484.76     58.50 o
   8   0   0     2621.67     2784.41    117.30 o
   1   1   0       31.59       56.06      5.94 o
   2   1   0      184.52      202.66      8.06 o
   3   1   0     2705.97     3442.29     26.76 o
   4   1   0     1856.02     2316.46     43.51 o
   5   1   0     1276.96     1587.26     29.83 o
   6   1   0      945.08     1078.80     31.96 o
   7   1   0     1378.09     1499.85     61.29 o
   8   1   0      152.82      156.60     45.52 o
   0   2   0    66364.88    82390.72    697.26 o
   2   2   0     7225.37     9218.94    134.63 o
   3   2   0     9828.17    12413.07     61.27 o
   4   2   0      154.01      257.70     17.73 o
   5   2   0       83.84      133.54     20.12 o
   6   2   0      309.88      369.75     25.45 o
   7   2   0        8.98       19.75     26.35 o
   8   2   0      360.39      454.38     49.77 o
   1   3   0    35985.65    44843.83    453.70 o
   2   3   0      118.20      194.58     16.24 o
   3   3   0     9390.03    11617.95    121.81 o
   4   3   0     1345.20     1618.59     29.70 o
   5   3   0     7410.50     8837.69     67.15 o
   6   3   0      533.38      525.03     27.25 o
   7   3   0     4002.73     4449.65    114.18 o
   8   3   0      355.93      362.85     52.40 o
   0   4   0     1836.60     1937.96     23.11 o
   1   4   0       29.82       27.23      7.10 o
   2   4   0     4633.91     5902.48     47.20 o
   3   4   0      169.26      273.72     17.84 o
   4   4   0      965.04      901.05     22.71 o
   5   4   0      567.65      579.48     25.19 o
   6   4   0      831.74      980.71     32.33 o
   7   4   0       18.13       20.20     22.14 o
   8   4   0        6.39        0.00     67.54 o
   1   5   0    11418.56    13655.66     66.38 o
   2   5   0     1714.18     2387.62     48.74 o
   3   5   0    11670.66    14075.59     94.79 o
   4   5   0        3.57        0.00     10.26 o
   5   5   0     6514.82     7760.83    138.51 o
   6   5   0      472.49      484.63     27.30 o
   7   5   0     4163.07     4651.57     74.85 o
   0   6   0    28065.29    33754.96    109.51 o
   1   6   0      125.95      156.43      8.33 o
   2   6   0     7198.95     8410.15    100.20 o
   3   6   0      370.00      535.65     22.02 o
   4   6   0     2383.47     2840.90     35.03 o
   5   6   0       82.84      139.55     26.17 o
   6   6   0      475.38      580.85     38.71 o
   7   6   0        8.84       45.06     40.38 o
   1   7   0        0.05       22.24      6.27 o
   2   7   0      646.44      773.18     22.15 o
   3   7   0      588.40      577.63     22.78 o
   4   7   0     1770.43     1889.70     43.72 o
   5   7   0     1539.61     1674.78     44.79 o
   6   7   0       88.99      101.51     27.88 o
   7   7   0     1692.81     1809.98     70.25 o
   0   8   0    44000.09    52996.94    215.34 o
   1   8   0     1944.92     2132.82     40.46 o
   2   8   0    14980.93    18179.29    124.14 o
   3   8   0      796.14      993.60     27.90 o
   4   8   0     1339.49     1536.55     46.66 o
   5   8   0      357.37      379.76     25.80 o
   6   8   0      262.81      318.71     32.08 o
   7   8   0      118.58      113.83     40.73 o
   1   9   0      254.62      257.57     17.44 o
   2   9   0      999.34     1260.80     31.16 o
   3   9   0      355.49      439.44     24.45 o
   4   9   0     4443.98     5269.94    139.28 o
   5   9   0       22.70       12.74     12.78 o
   6   9   0      101.37      119.69     38.12 o
   0  10   0     3660.41     3961.25     70.82 o
   1  10   0     1283.56     1519.31     34.86 o
   2  10   0     2328.41     2772.32     53.10 o
   3  10   0     1339.21     1624.65     35.99 o
   4  10   0     2367.41     2529.41     53.25 o
   5  10   0        8.42       86.14     22.22 o
   6  10   0       96.35      154.32     54.91 o
   1  11   0     1562.98     2193.74     42.88 o
   2  11   0     1230.55     1523.86     56.62 o
   3  11   0     1977.60     2254.38     66.66 o
   4  11   0      632.66      667.04     46.81 o
   5  11   0     1373.59     1283.59     46.22 o
   0  12   0      132.10      140.97     34.71 o
   1  12   0        1.46       50.21     28.50 o
   2  12   0       24.88       27.85     50.04 o
   3  12   0       37.24       19.65     31.68 o
   4  12   0        3.07       58.49     36.03 o
   1  13   0      396.76      518.10     37.94 o
   2  13   0      827.75      916.58     89.64 o
   3  13   0     1835.70     1940.05    199.31 o
   0  14   0      561.98      729.47     72.72 o
   1  14   0        1.92       23.70     35.91 o
   2  14   0      235.01      313.10     44.03 o
   1   0   1     2402.84     2288.11     88.11 o
   2   0   1      476.10      403.43     11.91 o
   3   0   1     3047.92     3022.54     45.93 o
   4   0   1      203.93      196.11     12.93 o
   5   0   1      295.30      195.06     15.77 o
   6   0   1      336.83      257.69     26.41 o
   7   0   1      590.74      580.07     48.05 o
   8   0   1      507.74      440.65     50.96 o
  -8   1   1      237.19      328.36     81.76 o
  -7   1   1      942.43      829.50     51.95 o
  -6   1   1      276.52      249.64     27.55 o
  -5   1   1      767.15      633.47     19.57 o
  -4   1   1      425.32      330.63     14.74 o
  -3   1   1     3466.67     3117.54     40.40 o
  -2   1   1      724.39      666.16     10.74 o
  -1   1   1     1495.30     1330.82     47.24 o
   0   1   1       11.58        1.23      3.89 o
   1   1   1     1446.87     1425.45     40.13 o
   2   1   1      628.18      634.49     12.91 o
   3   1   1     3599.49     3213.77     60.00 o
   4   1   1      329.99      265.02     13.66 o
   5   1   1      777.24      667.50     23.74 o
   6   1   1      292.92      294.18     23.82 o
   7   1   1      868.74      816.02     40.53 o
   8   1   1      322.34      287.74     48.50 o
  -8   2   1      198.11      140.13     42.91 o
  -7   2   1      412.27      398.68     33.10 o
  -6   2   1     1164.73     1095.15     32.74 o
  -5   2   1     2351.95     2170.69     42.27 o
  -4   2   1     2046.26     1999.26     31.17 o
  -3   2   1    10119.69     9502.48     98.41 o
  -2   2   1     3865.01     3497.96     76.63 o
  -1   2   1     2947.77     2678.07     19.11 o
   0   2   1      135.27      138.81     21.47 o
   1   2   1     2846.01     2676.86     19.05 o
   2   2   1     4113.09     3630.75     71.39 o
   3   2   1     9808.93     9580.29     81.09 o
   4   2   1     2335.64     2114.52     51.46 o
   5   2   1     2193.46     2068.10     36.22 o
   6   2   1     1245.00     1129.95     33.74 o
   7   2   1      453.82      398.36     34.53 o
   8   2   1      175.31      188.37     44.04 o
  -8   3   1      340.43      291.90     47.04 o
  -7   3   1     1618.96     1447.76     52.46 o
  -6   3   1      298.96      270.30     24.67 o
  -5   3   1      763.13      687.19     36.49 o
  -4   3   1     2760.07     2299.57     62.10 o
  -3   3   1     5273.91     5071.97     81.78 o
  -2   3   1     7580.66     7305.66     72.38 o
  -1   3   1     9244.47     9367.87     66.55 o
   0   3   1     1566.40     1312.77     22.57 o
   1   3   1     9553.22     9571.26     46.22 o
   2   3   1     7354.36     7285.53    100.66 o
   3   3   1     5447.67     5074.30     45.14 o
   4   3   1     2556.52     2224.97     34.10 o
   5   3   1      777.61      629.62     31.18 o
   6   3   1      334.92      312.98     25.13 o
   7   3   1     1519.17     1484.53     54.61 o
   8   3   1      424.98      410.68     36.17 o
  -8   4   1      115.77      127.67     61.95 o
  -7   4   1      346.33      251.37     33.09 o
  -6   4   1      150.19      140.24     22.70 o
  -5   4   1     1691.72     1566.77     34.01 o
  -4   4   1     1234.70     1098.83     31.23 o
  -3   4   1     8940.02     8837.88     62.82 o
  -2   4   1     3437.28     2961.90     29.55 o
  -1   4   1     4139.28     3699.68     33.62 o
   0   4   1      371.45      412.42     10.55 o
   1   4   1     3806.05     3583.01     35.99 o
   2   4   1     3547.64     3074.24     27.22 o
   3   4   1     8965.15     8649.73     84.59 o
   4   4   1     1334.95     1108.56     26.43 o
   5   4   1     1637.07     1527.89     30.72 o
   6   4   1      153.44      162.25     22.33 o
   7   4   1      371.71      343.17     29.13 o
   8   4   1      120.02       80.19     59.38 o
  -7   5   1     1181.75     1093.22     57.07 o
  -6   5   1      312.04      242.55     24.57 o
  -5   5   1     2056.12     1745.26     36.33 o
  -4   5   1      103.36      100.59     20.17 o
  -3   5   1     2415.27     1804.32     89.55 o
  -2   5   1     1453.06     1633.41     22.30 o
  -1   5   1     4286.71     4437.17     37.72 o
   0   5   1       78.71       82.03      7.52 o
   1   5   1     4439.55     4468.01     24.44 o
   2   5   1     1508.78     1665.86     21.41 o
   3   5   1     2209.82     1775.69     35.54 o
   4   5   1      130.42      100.25     15.34 o
   5   5   1     2063.01     1770.10     38.00 o
   6   5   1      302.12      251.44     30.34 o
   7   5   1     1206.01      979.73     43.61 o
  -7   6   1     1122.68      987.61     57.96 o
  -6   6   1     2278.60     2220.89     51.97 o
  -5   6   1     3644.59     3219.65     45.82 o
  -4   6   1      843.21      734.49     24.63 o
  -3   6   1     5643.98     5378.24     55.52 o
  -2   6   1     1362.58     1301.49     21.77 o
  -1   6   1      906.59      836.04     19.82 o
   0   6   1     1893.36     1943.84     19.11 o
   1   6   1      908.12      871.25     14.65 o
   2   6   1     1195.86     1251.56     17.63 o
   3   6   1     5950.45     5581.44     68.87 o
   4   6   1      672.23      674.05     26.92 o
   5   6   1     3799.97     3298.78    111.98 o
   6   6   1     2249.29     2215.90     56.77 o
   7   6   1     1106.90     1013.98     62.10 o
  -7   7   1      458.49      396.35     47.83 o
  -6   7   1      214.72      164.36     41.05 o
  -5   7   1     1642.17     1413.40     34.49 o
  -4   7   1       97.41       67.91     22.08 o
  -3   7   1     1362.56     1066.35     43.18 o
  -2   7   1       34.18       42.66     13.94 o
  -1   7   1      929.48     1006.80     22.40 o
   0   7   1       22.80        6.87      8.24 o
   1   7   1      964.53     1038.13     15.34 o
   2   7   1       32.64       41.03     12.61 o
   3   7   1     1227.82     1022.21     27.30 o
   4   7   1      126.23       82.78     24.47 o
   5   7   1     1614.17     1405.31     37.33 o
   6   7   1      201.38      165.12     30.24 o
   7   7   1      481.07      383.87     47.89 o
  -7   8   1      203.34      249.62     43.29 o
  -6   8   1      496.48      459.84     46.32 o
  -5   8   1     1180.10     1058.16     32.88 o
  -4   8   1      206.32      253.44     25.73 o
  -3   8   1     1403.80     1269.20     34.99 o
  -2   8   1     1437.40     1610.29     31.75 o
  -1   8   1      837.61      976.42     29.26 o
   0   8   1     1827.87     2367.34     31.12 o
   1   8   1      878.04     1037.13     21.54 o
   2   8   1     1344.61     1530.76     25.01 o
   3   8   1     1464.85     1406.83     31.68 o
   4   8   1      202.93      256.14     23.40 o
   5   8   1     1228.74     1134.95     31.73 o
   6   8   1      539.51      505.81     36.77 o
   7   8   1      229.40      222.98     64.31 o
  -6   9   1       38.26       13.94     40.47 o
  -5   9   1      221.37      207.31     24.25 o
  -4   9   1      837.59      732.48     34.79 o
  -3   9   1      824.96      763.65     38.79 o
  -2   9   1      583.82      541.77     24.35 o
  -1   9   1     1951.58     1813.75     41.15 o
   0   9   1      616.54      606.02     28.95 o
   1   9   1     1973.18     1902.62     29.70 o
   2   9   1      495.56      464.25     21.62 o
   3   9   1      762.02      734.82     27.80 o
   4   9   1      783.18      681.52     29.72 o
   5   9   1      245.43      206.31     24.44 o
   6   9   1       49.47       65.25     28.39 o
  -6  10   1        9.18       55.08     38.53 o
  -5  10   1      815.63      687.87     49.42 o
  -4  10   1      602.80      607.69     33.95 o
  -3  10   1     1641.03     1638.44     65.62 o
  -2  10   1      833.33      745.37     34.98 o
  -1  10   1     1357.57     1144.00     38.51 o
   0  10   1      166.83      129.48     21.79 o
   1  10   1     1330.88     1115.11     31.81 o
   2  10   1      877.49      779.48     51.45 o
   3  10   1     1534.99     1568.31     40.29 o
   4  10   1      709.69      656.00     30.24 o
   5  10   1      752.90      726.04     32.11 o
   6  10   1       36.32       58.99     36.34 o
  -5  11   1       47.12       76.40     36.55 o
  -4  11   1     1034.82      899.81     51.52 o
  -3  11   1      848.07      874.45     49.47 o
  -2  11   1     1975.91     1901.13     49.12 o
  -1  11   1     5749.41     5877.64     63.23 o
   0  11   1     2532.80     2290.87     46.29 o
   1  11   1     5786.93     5829.51     63.19 o
   2  11   1     2005.22     1800.03     60.48 o
   3  11   1      882.88      917.20     50.24 o
   4  11   1      991.95     1006.44     53.06 o
   5  11   1       61.71       72.96     27.28 o
  -4  12   1      139.12      193.73     39.40 o
  -3  12   1      463.31      520.76     45.10 o
  -2  12   1      384.41      320.91     32.82 o
  -1  12   1     1464.09     1140.69     43.81 o
   0  12   1      674.87      607.38     30.57 o
   1  12   1     1405.00     1200.76     44.30 o
   2  12   1      436.36      338.19     42.89 o
   3  12   1      443.11      481.44     44.74 o
   4  12   1      166.45      236.64     38.58 o
  -3  13   1       74.25      113.72     38.22 o
  -2  13   1      555.68      530.13     49.83 o
  -1  13   1     1801.65     1758.94     52.91 o
   0  13   1      900.21      908.82     36.51 o
   1  13   1     1745.85     1812.42     54.26 o
   2  13   1      529.98      529.90     49.43 o
   3  13   1       93.47       98.27     56.73 o
  -2  14   1      252.90      310.06     43.94 o
  -1  14   1       54.52       64.99     31.16 o
   0  14   1      149.57      176.87     52.71 o
   1  14   1       59.43      109.90     32.36 o
   2  14   1      232.92      345.37     43.43 o
   1   0   2    44981.30    59303.82   1222.30 o
   2   0   2      176.49      115.01      8.84 o
   3   0   2     4423.96     5123.40     39.37 o
   4   0   2      300.51      207.04     13.48 o
   5   0   2      406.73      446.67     24.23 o
   6   0   2      489.94      335.64     25.93 o
   7   0   2        0.17       37.14     36.02 o
   8   0   2       11.65       17.02     39.79 o
  -8   1   2     1435.38     1421.97     66.61 o
  -7   1   2       18.25       40.82     53.95 o
  -6   1   2    10325.37    11717.38    179.40 o
  -5   1   2      707.26      736.80     20.37 o
  -4   1   2     9951.49    11617.03    110.22 o
  -3   1   2      165.96      135.94     10.54 o
  -2   1   2     2620.52     3196.57     21.48 o
  -1   1   2     2347.67     2117.39     20.37 o
   0   1   2       64.57      180.60     44.67 o
   1   1   2     2451.37     2266.24     18.50 o
   2   1   2     2700.57     3225.13     35.06 o
   3   1   2      152.68      105.70     12.63 o
   4   1   2     9997.22    11426.25     76.89 o
   5   1   2      698.99      805.78     26.22 o
   6   1   2    10247.18    12384.27    134.32 o
   7   1   2       18.31       30.77     28.40 o
   8   1   2     1423.19     1467.88     68.19 o
  -8   2   2       14.31       19.86     51.07 o
  -7   2   2      511.37      520.06     34.88 o
  -6   2   2      497.88      487.87     27.30 o
  -5   2   2     1924.36     2134.28     36.09 o
  -4   2   2     1964.89     2105.69     44.69 o
  -3   2   2     5899.23     6771.50    227.18 o
  -2   2   2    13534.50    16795.93    288.86 o
  -1   2   2    26420.04    32084.62    251.97 o
   0   2   2      220.23      159.51     16.74 o
   1   2   2    26245.53    32109.97    273.48 o
   2   2   2    13405.96    16713.88    396.13 o
   3   2   2     6025.24     7302.75     44.74 o
   4   2   2     1896.20     2075.06     29.00 o
   5   2   2     1932.56     2176.43     40.37 o
   6   2   2      564.51      511.87     27.66 o
   7   2   2      503.12      592.39     36.87 o
   8   2   2        5.90       42.53     34.51 o
  -8   3   2      444.53      533.80     56.08 o
  -7   3   2       19.55        0.00     20.54 o
  -6   3   2     6214.27     6976.23     66.53 o
  -5   3   2     1344.99     1495.33     32.18 o
  -4   3   2    16033.68    19528.95    399.52 o
  -3   3   2       78.19       78.71     16.32 o
  -2   3   2     5908.28     7265.91     80.41 o
  -1   3   2     1238.89     1394.64     19.22 o
   0   3   2     3034.91     3707.36     28.44 o
   1   3   2     1336.74     1466.04     18.07 o
   2   3   2     5822.46     6996.95     43.20 o
   3   3   2       44.74       56.17     12.33 o
   4   3   2    15932.54    19347.63    221.92 o
   5   3   2     1317.72     1441.58     29.25 o
   6   3   2     6019.71     6949.76    107.51 o
   7   3   2       21.68       64.77     26.40 o
   8   3   2      377.61      457.55     47.48 o
  -8   4   2      175.24      204.70     43.68 o
  -7   4   2      272.06      286.15     33.03 o
  -6   4   2      463.41      391.06     26.03 o
  -5   4   2      405.92      525.66     24.43 o
  -4   4   2      833.89      784.75     51.21 o
  -3   4   2     1570.19     1860.08     57.30 o
  -2   4   2      230.17      223.11     12.95 o
  -1   4   2      590.18      486.17     22.43 o
   1   4   2      353.48      387.82     11.09 o
   2   4   2      272.59      221.79     10.81 o
   3   4   2     1588.38     1822.08     47.57 o
   4   4   2      835.33      797.46     22.35 o
   5   4   2      419.54      522.30     22.33 o
   6   4   2      483.75      414.54     26.93 o
   7   4   2      278.61      349.49     27.61 o
   8   4   2      172.41      210.49     40.40 o
  -7   5   2       24.21       59.90     38.39 o
  -6   5   2     7832.91     9195.21    189.30 o
  -5   5   2       17.97       49.86     22.35 o
  -4   5   2     8622.11    10162.77    143.28 o
  -3   5   2      236.59      263.87     20.07 o
  -2   5   2     5749.71     6753.40    119.67 o
  -1   5   2      486.07      366.29     17.91 o
   0   5   2      493.79      736.75     17.32 o
   1   5   2      406.92      372.65     10.89 o
   2   5   2     5638.60     6565.22    111.68 o
   3   5   2      217.06      233.64     15.58 o
   4   5   2     8728.05    10303.85    112.50 o
   5   5   2       23.45       80.90     17.84 o
   6   5   2     7955.90     8996.85    124.05 o
   7   5   2       27.25       33.09     34.62 o
  -7   6   2       64.95       95.30     39.14 o
  -6   6   2      435.85      418.14     44.72 o
  -5   6   2      228.69      219.79     21.04 o
  -4   6   2      104.18      127.24     17.34 o
  -3   6   2     5095.11     6103.51     93.76 o
  -2   6   2       71.72       59.76     14.16 o
  -1   6   2    13398.75    15188.04    132.57 o
   0   6   2        0.25       28.34     15.46 o
   1   6   2    13365.85    15426.01     52.26 o
   2   6   2       89.92       66.01      5.51 o
   3   6   2     5078.91     6175.49    120.38 o
   4   6   2      103.78      121.98     20.19 o
   5   6   2      212.57      224.40     24.44 o
   6   6   2      428.86      337.66     33.57 o
   7   6   2       60.16       83.82     28.40 o
  -7   7   2       29.06       49.65     38.90 o
  -6   7   2     5282.19     6109.64    190.28 o
  -5   7   2       22.82        7.31     24.54 o
  -4   7   2     2018.82     2265.68     50.14 o
  -3   7   2     1063.50     1143.23     31.45 o
  -2   7   2      190.56      230.46     21.06 o
  -1   7   2      747.13      607.58     31.17 o
   0   7   2     1278.48     1603.83     24.88 o
   1   7   2      647.80      571.38     13.20 o
   2   7   2      263.41      234.62     12.20 o
   3   7   2     1067.53     1140.07     28.56 o
   4   7   2     2065.47     2426.42     48.66 o
   5   7   2       38.54       48.12     21.85 o
   6   7   2     5350.84     6093.20    126.56 o
   7   7   2       35.07        5.44     30.32 o
  -6   8   2      218.87      209.22     44.50 o
  -5   8   2      148.96      169.18     37.66 o
  -4   8   2     1188.62     1306.75     54.16 o
  -3   8   2     1731.61     2122.41     45.06 o
  -2   8   2     7607.92     8894.91     75.66 o
  -1   8   2    10678.09    12219.59     84.59 o
   0   8   2       11.31       22.56     15.37 o
   1   8   2    10788.50    12491.96     60.24 o
   2   8   2     7569.35     8740.50     68.23 o
   3   8   2     1740.16     2040.46     36.70 o
   4   8   2     1121.53     1279.53     34.28 o
   5   8   2      145.50      205.36     26.26 o
   6   8   2      223.37      223.49     31.77 o
  -6   9   2     1032.14     1186.51     60.58 o
  -5   9   2      584.94      721.04     49.70 o
  -4   9   2     2725.32     3005.96     75.55 o
  -3   9   2     1442.99     1625.01     63.38 o
  -2   9   2      506.03      458.70     28.98 o
  -1   9   2      138.30      118.99     22.53 o
   0   9   2       37.65       23.12     21.22 o
   1   9   2      100.18      118.14     17.26 o
   2   9   2      588.32      497.42     27.34 o
   3   9   2     1485.38     1679.97     35.37 o
   4   9   2     2684.30     3042.37     48.57 o
   5   9   2      585.44      691.16     28.67 o
   6   9   2     1012.55     1153.63     38.45 o
  -6  10   2      139.92       88.27     39.81 o
  -5  10   2      871.79      995.41     54.99 o
  -4  10   2      991.85     1153.05     40.72 o
  -3  10   2      706.62      800.96     43.53 o
  -2  10   2     3465.97     3998.80     73.25 o
  -1  10   2     1487.91     1625.13     41.84 o
   0  10   2       10.80        3.37     21.89 o
   1  10   2     1530.25     1575.32     35.35 o
   2  10   2     3453.20     4098.55     69.18 o
   3  10   2      703.39      832.79     35.87 o
   4  10   2      988.64     1193.54     35.54 o
   5  10   2      893.12     1014.56     32.70 o
   6  10   2      150.72      171.94     32.63 o
  -5  11   2      316.78      255.88     68.95 o
  -4  11   2     1509.51     1518.58     59.82 o
  -3  11   2       36.73      119.38     34.36 o
  -2  11   2      432.92      583.99     34.50 o
  -1  11   2      155.68      213.04     28.65 o
   0  11   2      267.87      390.93     26.70 o
   1  11   2      114.21      209.47     29.29 o
   2  11   2      423.52      550.85     42.84 o
   3  11   2       37.78       69.21     35.13 o
   4  11   2     1452.50     1471.24     47.87 o
   5  11   2      299.65      281.75     39.57 o
  -4  12   2      271.17      343.34     42.07 o
  -3  12   2      395.37      426.37     42.57 o
  -2  12   2      245.67      214.74     30.65 o
  -1  12   2      294.34      237.67     26.18 o
   0  12   2        2.40        0.00      6.85 o
   1  12   2      329.61      275.57     32.31 o
   2  12   2      204.04      220.47     40.06 o
   3  12   2      420.10      457.89     44.09 o
   4  12   2      250.49      304.05     42.79 o
  -3  13   2       45.56       54.11     34.55 o
  -2  13   2      315.21      338.07     35.29 o
  -1  13   2      335.22      416.55     36.20 o
   0  13   2      162.36      220.05     32.69 o
   1  13   2      315.03      338.77     43.95 o
   2  13   2      304.73      340.09     43.68 o
   3  13   2       43.11       87.12     37.59 o
  -2  14   2      643.07      715.11     42.92 o
  -1  14   2      873.22     1012.97     46.12 o
   0  14   2       54.68       63.59     36.83 o
   1  14   2      883.31      945.40     57.07 o
   2  14   2      632.73      657.50     53.77 o
   1   0   3      224.43      163.69     14.65 o
   2   0   3      491.02      465.08     14.13 o
   3   0   3     3093.49     2583.27     54.45 o
   4   0   3      200.94      212.48     14.00 o
   5   0   3      299.36      273.66     16.88 o
   6   0   3       83.58       78.38     22.20 o
   7   0   3        9.25       20.34     36.47 o
   8   0   3      186.10      224.65     44.38 o
  -8   1   3      199.07      207.33     43.45 o
  -7   1   3     1324.50     1453.65    101.23 o
  -6   1   3      101.31       95.93     25.66 o
  -5   1   3       85.94      143.59     27.77 o
  -4   1   3      149.31      162.69     11.82 o
  -3   1   3     6333.54     6696.94     32.41 o
  -2   1   3      791.47      790.16     13.58 o
  -1   1   3     2116.08     2102.50     51.59 o
   0   1   3       72.78       86.65      7.58 o
   1   1   3     2023.26     2096.38     36.23 o
   2   1   3      706.04      787.97     19.12 o
   3   1   3     6413.30     6958.08     58.53 o
   4   1   3      173.08      180.14     16.33 o
   5   1   3       91.33      146.16     17.76 o
   6   1   3       76.82       68.63     27.22 o
   7   1   3     1387.45     1418.90     82.84 o
   8   1   3      175.59      147.05     42.47 o
  -8   2   3      147.67      125.81     44.30 o
  -7   2   3       69.14       53.13     28.38 o
  -6   2   3      383.22      348.99     32.66 o
  -5   2   3      985.54      915.24     30.79 o
  -4   2   3     1833.15     1781.21     38.14 o
  -3   2   3     9006.61     8198.10     60.75 o
  -2   2   3     1972.69     2060.49     29.57 o
  -1   2   3     4661.57     3610.99     95.63 o
   0   2   3     1086.14      833.74     14.61 o
   1   2   3     4635.14     3743.00     34.18 o
   2   2   3     2450.92     2298.66     35.52 o
   3   2   3     8749.57     8144.25     74.70 o
   4   2   3     1845.70     1906.35     28.35 o
   5   2   3      895.10      887.73     24.99 o
   6   2   3      345.13      357.39     25.15 o
   7   2   3       57.15       30.73     37.24 o
   8   2   3      129.56      111.61     31.28 o
  -8   3   3      219.93      219.75     44.35 o
  -7   3   3     1085.20     1070.70     43.88 o
  -6   3   3      113.55      125.00     21.08 o
  -5   3   3      320.75      257.27     26.49 o
  -4   3   3      142.89      115.62     18.78 o
  -3   3   3    15927.32    17237.75    103.89 o
  -2   3   3     3140.44     3311.62     38.53 o
  -1   3   3    22752.41    22818.06    510.15 o
   0   3   3     1487.07     1518.01     25.88 o
   1   3   3    23312.94    23286.79    669.49 o
   2   3   3     2934.32     3210.12     59.75 o
   3   3   3    16147.98    17343.05    187.78 o
   4   3   3      126.44       96.82     16.19 o
   5   3   3      389.30      300.26     20.31 o
   6   3   3      148.01      130.46     20.61 o
   7   3   3     1061.91     1081.90     68.75 o
   8   3   3      251.22      255.02     34.09 o
  -7   4   3      959.10      850.52     42.13 o
  -6   4   3     1198.30     1173.63     60.35 o
  -5   4   3     1415.19     1428.06     49.42 o
  -4   4   3     4840.16     5121.56     83.31 o
  -3   4   3     4302.54     3577.28    108.17 o
  -2   4   3      887.69      956.42     18.72 o
  -1   4   3     5379.05     4003.63     35.13 o
   0   4   3      282.05      243.72     15.07 o
   1   4   3     5125.68     4003.38     57.91 o
   2   4   3     1092.47     1064.20     23.30 o
   3   4   3     4490.05     3619.85     61.46 o
   4   4   3     4854.22     4970.89     78.79 o
   5   4   3     1295.96     1363.88     30.60 o
   6   4   3     1125.15     1028.53     53.66 o
   7   4   3      923.74      885.63     41.83 o
  -7   5   3      761.58      774.77     41.36 o
  -6   5   3      198.40      225.15     31.56 o
  -5   5   3      235.81      223.03     23.91 o
  -4   5   3        3.31        2.96      8.30 o
  -3   5   3     7718.90     7851.85    173.91 o
  -2   5   3     3342.12     3939.66     35.81 o
  -1   5   3     9766.65     9905.37     89.88 o
   0   5   3    13074.33    14271.46     88.31 o
   1   5   3    10146.31    10159.62     45.07 o
   2   5   3     3537.95     4027.29    129.27 o
   3   5   3     7418.39     7580.35    127.17 o
   4   5   3        4.42        1.97     13.02 o
   5   5   3      236.13      260.64     20.15 o
   6   5   3      171.86      204.92     26.79 o
   7   5   3      716.03      663.52     39.55 o
  -7   6   3      721.60      707.98    118.30 o
  -6   6   3      199.34      158.07     38.96 o
  -5   6   3      682.61      694.21     45.30 o
  -4   6   3      582.26      522.67     21.49 o
  -3   6   3     1496.36     1391.36     32.26 o
  -2   6   3      123.65       82.86     17.44 o
  -1   6   3     3680.29     3270.52     39.80 o
   0   6   3     1313.96      798.96     27.64 o
   1   6   3     3716.39     3368.79     33.81 o
   2   6   3       68.83       92.04     12.09 o
   3   6   3     1744.67     1504.54     35.25 o
   4   6   3      591.97      535.11     25.71 o
   5   6   3      715.98      749.44     49.78 o
   6   6   3      180.02      145.37     26.66 o
   7   6   3      697.94      695.50     40.50 o
  -7   7   3      550.62      560.90     51.53 o
  -6   7   3      334.60      314.78     42.83 o
  -5   7   3        8.30       18.13     38.56 o
  -4   7   3      129.78      150.40     29.46 o
  -3   7   3      676.89      610.56     27.51 o
  -2   7   3     1132.39     1193.51     31.00 o
  -1   7   3     1845.53     1413.04     32.01 o
   0   7   3     3515.59     4322.14     47.88 o
   1   7   3     1718.82     1335.89     18.93 o
   2   7   3     1238.62     1240.26     24.89 o
   3   7   3      588.95      613.55     29.59 o
   4   7   3      123.68      145.70     26.10 o
   5   7   3        5.94        0.00      7.40 o
   6   7   3      275.95      327.48     30.05 o
   7   7   3      532.22      559.79     48.83 o
  -6   8   3       21.86       21.50     64.75 o
  -5   8   3     1106.99     1191.23     63.95 o
  -4   8   3      390.30      368.57     29.79 o
  -3   8   3      667.05      703.92     38.15 o
  -2   8   3      672.16      751.87     29.86 o
  -1   8   3      251.62      196.94     22.04 o
   0   8   3      495.72      658.70     20.98 o
   1   8   3      241.20      201.15     12.23 o
   2   8   3      733.24      832.19     21.50 o
   3   8   3      612.19      718.82     26.70 o
   4   8   3      481.89      377.31     30.36 o
   5   8   3     1151.48     1207.53     54.72 o
   6   8   3       42.24       44.13     25.28 o
  -6   9   3      111.65      121.16     41.72 o
  -5   9   3       15.35       37.46     36.10 o
  -4   9   3       31.12       53.57     23.87 o
  -3   9   3     1366.25     1407.40     49.28 o
  -2   9   3      188.72      242.39     26.04 o
  -1   9   3     1424.93     1314.09     36.70 o
   0   9   3       90.52      120.28     16.70 o
   1   9   3     1413.25     1344.08     32.86 o
   2   9   3      161.50      222.98     23.95 o
   3   9   3     1473.19     1464.54     34.77 o
   4   9   3       37.98       91.30     22.31 o
   5   9   3       11.33       70.61     21.46 o
   6   9   3       90.96      102.84     26.96 o
  -6  10   3      116.20      102.78     39.85 o
  -5  10   3     1485.70     1603.56     64.49 o
  -4  10   3      738.51      714.73     45.74 o
  -3  10   3     1298.42     1103.83     49.17 o
  -2  10   3     1076.58     1084.17     62.78 o
  -1  10   3      495.71      380.94     29.62 o
   0  10   3      189.10      201.46     25.46 o
   1  10   3      462.15      355.79     32.19 o
   2  10   3     1036.39     1090.32     59.36 o
   3  10   3     1353.75     1167.11     43.20 o
   4  10   3      732.83      710.79     39.09 o
   5  10   3     1481.62     1557.11     38.36 o
   6  10   3       90.69      103.39     25.36 o
  -5  11   3       45.97       45.73     64.01 o
  -4  11   3       17.51       52.00     56.25 o
  -3  11   3     1348.68     1350.33     54.93 o
  -2  11   3      251.95      219.47     29.47 o
  -1  11   3     1448.54     1334.67     42.88 o
   0  11   3      725.84      786.42     35.10 o
   1  11   3     1511.69     1488.73     56.04 o
   2  11   3      192.45      247.43     68.79 o
   3  11   3     1398.80     1362.46     56.21 o
   4  11   3       12.93       10.06     28.55 o
   5  11   3       51.27       61.03     29.60 o
  -4  12   3      712.30      671.45     80.77 o
  -3  12   3      237.31      230.04     37.72 o
  -2  12   3      140.65      179.56     30.09 o
  -1  12   3      259.59      270.77     31.37 o
   0  12   3        4.04       36.30     22.90 o
   1  12   3      288.95      301.52     40.00 o
   2  12   3      156.66      171.38     38.74 o
   3  12   3      250.04      268.17     41.53 o
   4  12   3      711.21      672.07     61.24 o
  -3  13   3      236.25      171.11     78.00 o
  -2  13   3      337.56      405.53     36.58 o
  -1  13   3      737.06      545.92     38.62 o
   0  13   3     2423.47     2713.78     61.98 o
   1  13   3      711.79      593.94     48.04 o
   2  13   3      348.18      422.57     47.38 o
   3  13   3      207.50      238.59     41.51 o
  -2  14   3      156.48      208.10     33.45 o
  -1  14   3      518.59      426.85     73.34 o
   0  14   3        3.09       54.61     35.54 o
   1  14   3      568.63      529.32     48.78 o
   2  14   3      170.77      207.42     44.80 o
   0   0   4    45820.30    52057.18    104.00 o
   1   0   4      809.75      500.73     27.57 o
   2   0   4     4755.30     5678.61    145.94 o
   3   0   4     2098.22     1557.16     68.09 o
   4   0   4     1341.81     1642.26     24.66 o
   5   0   4     1741.63     1325.42     38.04 o
   6   0   4     4870.41     5297.31     92.57 o
   7   0   4      482.45      396.31     69.38 o
   8   0   4      107.37      112.67     40.58 o
  -8   1   4      149.25      138.75     58.37 o
  -7   1   4     3718.57     3931.69    148.54 o
  -6   1   4      534.22      412.11     32.43 o
  -5   1   4    10977.76    12357.83    102.76 o
  -4   1   4      795.42      804.30     18.84 o
  -3   1   4    13957.14    15860.55     59.18 o
  -2   1   4     1389.66     1329.69     20.85 o
  -1   1   4     5457.32     6311.30    133.33 o
   0   1   4     5438.37     3350.81    105.54 o
   1   1   4     5415.46     6283.19     81.61 o
   2   1   4     1490.46     1443.84     33.47 o
   3   1   4    14007.97    16280.70     82.10 o
   4   1   4      814.17      823.78     23.05 o
   5   1   4    10899.54    12275.14     69.14 o
   6   1   4      515.62      424.89     29.26 o
   7   1   4     3517.70     3993.52    149.78 o
   8   1   4      137.50      127.37     40.19 o
  -8   2   4      253.85      234.75     45.00 o
  -7   2   4      173.26      106.53     31.04 o
  -6   2   4      715.58      744.59     36.93 o
  -5   2   4     1124.23      846.72     29.72 o
  -4   2   4      355.90      378.49     13.04 o
  -3   2   4     2895.19     2752.66     82.25 o
  -2   2   4    12540.64    14037.30     69.25 o
  -1   2   4       72.52       93.02     12.47 o
   0   2   4    21676.89    25012.28     94.38 o
   1   2   4       86.25      105.08     18.73 o
   2   2   4    12433.03    14397.65    206.87 o
   3   2   4     2799.17     3006.11     92.15 o
   4   2   4      372.64      392.20     20.37 o
   5   2   4     1100.52      837.35     25.11 o
   6   2   4      720.70      707.36     26.59 o
   7   2   4      163.23      131.85     30.87 o
   8   2   4      296.12      292.98     36.09 o
  -8   3   4      315.63      317.82     50.53 o
  -7   3   4      179.74      219.48     31.83 o
  -6   3   4       12.22       23.55     29.91 o
  -5   3   4      779.92      886.89     36.53 o
  -4   3   4      735.66      529.27     19.67 o
  -3   3   4     2953.35     3246.46     25.39 o
  -2   3   4     4533.51     3825.43     36.22 o
  -1   3   4      604.36      651.73     16.55 o
   0   3   4     2747.86     1911.10     49.33 o
   1   3   4      529.63      607.04     29.52 o
   2   3   4     4685.84     4112.42    180.73 o
   3   3   4     2969.34     3231.38     68.10 o
   4   3   4      691.08      494.47     29.49 o
   5   3   4      891.42      962.46     26.09 o
   6   3   4       13.17       34.35     18.71 o
   7   3   4      129.08      181.27     34.46 o
   8   3   4      307.91      346.75     46.44 o
  -7   4   4       33.75       30.81     27.81 o
  -6   4   4      447.31      575.67     42.63 o
  -5   4   4       73.87      131.38     20.93 o
  -4   4   4     4168.54     4719.84     40.60 o
  -3   4   4       13.88       21.31      9.52 o
  -2   4   4    30052.46    32853.27    268.18 o
  -1   4   4      778.33      716.46     14.24 o
   0   4   4    21925.21    25409.05    262.76 o
   1   4   4      750.43      658.61     61.91 o
   2   4   4    29756.85    33848.05   1224.41 o
   3   4   4       28.68       23.51     15.44 o
   4   4   4     4258.74     4773.33     52.23 o
   5   4   4       90.02       93.89     18.46 o
   6   4   4      446.55      504.08     24.88 o
   7   4   4       26.72       46.06     37.89 o
  -7   5   4      137.82      194.10     32.63 o
  -6   5   4      327.99      338.51     39.35 o
  -5   5   4      363.80      413.71     38.75 o
  -4   5   4      272.95      221.93     16.62 o
  -3   5   4     1199.18     1324.66     29.56 o
  -2   5   4     6314.49     5628.87     98.97 o
  -1   5   4      981.89     1054.18     24.32 o
   0   5   4     5120.92     4377.82    248.56 o
   1   5   4      973.96     1031.72     23.02 o
   2   5   4     6415.77     5621.64    124.08 o
   3   5   4     1058.28     1249.25     54.37 o
   4   5   4      214.75      209.62     16.93 o
   5   5   4      362.59      432.96     31.26 o
   6   5   4      337.03      380.15     28.64 o
   7   5   4      221.25      197.72     40.00 o
  -7   6   4      260.65      215.94     43.67 o
  -6   6   4       39.18       71.04     36.49 o
  -5   6   4      401.81      358.40     38.98 o
  -4   6   4      259.98      248.45     17.83 o
  -3   6   4      424.30      443.48     23.93 o
  -2   6   4    15695.20    16914.33     87.77 o
  -1   6   4      279.74      280.88     19.13 o
   0   6   4    25176.64    28014.31    153.91 o
   1   6   4      264.80      272.48     12.11 o
   2   6   4    15537.89    17405.79    310.62 o
   3   6   4      523.73      464.30     30.02 o
   4   6   4      255.32      286.83     23.26 o
   5   6   4      316.76      335.20     26.33 o
   6   6   4       37.10       60.40     23.56 o
   7   6   4      220.57      187.19     32.83 o
  -7   7   4     1811.82     2034.82     75.39 o
  -6   7   4      190.21      169.10     40.85 o
  -5   7   4     3759.85     4163.87    181.38 o
  -4   7   4     1251.44     1280.87     35.96 o
  -3   7   4     3056.40     3260.63     79.87 o
  -2   7   4     4069.53     4079.19     49.64 o
  -1   7   4      352.33      386.64     22.72 o
   0   7   4     2105.81     1666.44     92.69 o
   1   7   4      354.12      388.65     13.88 o
   2   7   4     4172.36     4296.93     41.30 o
   3   7   4     3063.14     3300.07     60.09 o
   4   7   4     1378.06     1251.03     39.05 o
   5   7   4     3837.38     4236.73     70.10 o
   6   7   4      201.66      219.69     29.77 o
   7   7   4     1924.60     2147.58     59.70 o
  -6   8   4      847.38      913.47     55.04 o
  -5   8   4     1515.16     1350.71     57.90 o
  -4   8   4      953.43      775.95     33.59 o
  -3   8   4     1193.80     1018.48     34.41 o
  -2   8   4     1733.43     1739.45     38.37 o
  -1   8   4      396.17      262.76     23.76 o
   0   8   4     6519.69     7475.04     68.49 o
   1   8   4      443.37      296.41     13.33 o
   2   8   4     1597.54     1740.30     28.64 o
   3   8   4     1343.59     1068.76     31.23 o
   4   8   4      846.90      747.57     35.96 o
   5   8   4     1410.57     1271.16     39.74 o
   6   8   4      845.87      948.57     54.00 o
  -6   9   4       58.26       70.56     40.28 o
  -5   9   4     3088.50     3307.72     81.84 o
  -4   9   4     2059.97     2132.88    102.46 o
  -3   9   4     3550.85     3841.96     58.59 o
  -2   9   4     3894.75     4301.26     68.98 o
  -1   9   4     4595.52     5088.46     62.02 o
   0   9   4      122.19      104.83     16.52 o
   1   9   4     4530.79     5076.97     44.50 o
   2   9   4     4055.62     4284.80     69.52 o
   3   9   4     3448.60     3768.63     62.73 o
   4   9   4     2134.49     2254.69     44.30 o
   5   9   4     3137.72     3303.98     56.42 o
   6   9   4       61.44       40.87     25.71 o
  -5  10   4      302.85      447.04     76.75 o
  -4  10   4      148.45      194.80     64.39 o
  -3  10   4      456.67      541.18     33.34 o
  -2  10   4      298.02      209.02     28.05 o
  -1  10   4      253.32      233.14     26.84 o
   0  10   4      716.71      754.71     32.29 o
   1  10   4      289.74      238.03     29.61 o
   2  10   4      220.28      260.61     31.40 o
   3  10   4      470.19      550.34     34.09 o
   4  10   4      133.36      136.62     27.42 o
   5  10   4      307.23      341.65     26.69 o
  -5  11   4      320.63      294.88     72.97 o
  -4  11   4      306.91      268.23     67.50 o
  -3  11   4      682.51      671.61     36.05 o
  -2  11   4     1386.29     1476.11     46.67 o
  -1  11   4      677.44      765.49     36.02 o
   0  11   4      230.01      189.38     27.02 o
   1  11   4      645.86      762.45     61.12 o
   2  11   4     1446.88     1543.89     76.49 o
   3  11   4      585.10      658.08     36.29 o
   4  11   4      261.55      253.32     31.61 o
   5  11   4      326.62      329.17     34.88 o
  -4  12   4      784.71      814.60     87.92 o
  -3  12   4       51.38       56.62     33.41 o
  -2  12   4     2350.72     2490.48     57.74 o
  -1  12   4       70.81      102.79     36.40 o
   0  12   4     3327.20     3491.49     65.63 o
   1  12   4       80.40       75.86     36.10 o
   2  12   4     2323.07     2483.20     73.33 o
   3  12   4       20.28       53.56     36.32 o
   4  12   4      828.71      764.79     53.22 o
  -3  13   4       17.56        4.43     36.95 o
  -2  13   4      990.07      934.23     44.33 o
  -1  13   4      339.66      426.16     36.53 o
   0  13   4     1214.91     1118.59     78.70 o
   1  13   4      370.27      410.63     46.91 o
   2  13   4      977.96      867.02     54.78 o
   3  13   4       43.06       57.17     37.31 o
  -1  14   4       69.78       60.13     39.39 o
   0  14   4     2042.99     1994.31     72.60 o
   1  14   4       43.82       89.55     40.64 o
   1   0   5    21342.58    23795.60    132.67 o
   2   0   5      124.62       88.30     14.13 o
   3   0   5     5416.04     6583.89     55.22 o
   4   0   5       35.66       49.79     15.26 o
   5   0   5       58.55       42.42     16.68 o
   6   0   5       15.37       17.69     21.96 o
   7   0   5     1755.14     1736.36     53.78 o
   8   0   5       77.65      113.21     41.07 o
  -8   1   5       53.28       76.68     41.57 o
  -7   1   5     1308.54     1225.26     64.94 o
  -6   1   5       92.54      100.51     23.41 o
  -5   1   5      669.09      725.14     27.61 o
  -4   1   5      251.23      234.95     15.30 o
  -3   1   5     1715.25     1832.26     28.53 o
  -2   1   5     1019.59      792.68     16.70 o
  -1   1   5    24730.87    27577.13    102.94 o
   0   1   5     2951.70     1903.91     62.05 o
   1   1   5    24590.36    28057.81    104.50 o
   2   1   5     1255.82      923.82     22.62 o
   3   1   5     1663.13     1787.69     32.11 o
   4   1   5      363.72      262.74     18.79 o
   5   1   5      676.10      681.15     25.05 o
   6   1   5       78.42       97.40     24.71 o
   7   1   5     1436.19     1423.78     50.33 o
   8   1   5       38.82        4.08     37.68 o
  -8   2   5      344.02      360.40     47.69 o
  -7   2   5     1065.93      993.07     43.75 o
  -6   2   5      915.51      933.97     46.19 o
  -5   2   5     1631.95     1743.75     41.07 o
  -4   2   5     6427.20     7054.67     74.08 o
  -3   2   5    10241.12    11156.13     77.07 o
  -2   2   5     6314.50     6337.65    217.92 o
  -1   2   5     8389.32     8507.64    251.96 o
   0   2   5    22174.24    26162.55    112.59 o
   1   2   5     8703.71     9406.55     85.29 o
   2   2   5     6045.93     7003.84    178.59 o
   3   2   5    10373.05    11550.23    161.83 o
   4   2   5     6175.70     7025.22     54.56 o
   5   2   5     1625.76     1768.96     34.75 o
   6   2   5      880.65      961.59     34.52 o
   7   2   5     1035.93      973.01     38.77 o
   8   2   5      338.05      418.79     37.27 o
  -7   3   5      982.11     1005.43     47.31 o
  -6   3   5       77.98       61.20     32.08 o
  -5   3   5      701.47      701.52     39.47 o
  -4   3   5     2468.17     2685.18     32.82 o
  -3   3   5     1638.76     1331.62     16.67 o
  -2   3   5     4330.40     4797.23     40.60 o
  -1   3   5     1751.99     1916.22     31.51 o
   0   3   5      365.49      284.06     15.28 o
   1   3   5     1666.30     1969.93     43.77 o
   2   3   5     4344.00     5091.57    151.23 o
   3   3   5     1621.21     1387.94     37.47 o
   4   3   5     2536.77     2752.91     56.00 o
   5   3   5      762.87      778.64     27.89 o
   6   3   5       80.51       59.44     19.34 o
   7   3   5     1070.48      967.72     37.72 o
  -7   4   5      324.13      358.79     38.55 o
  -6   4   5      362.00      364.81     38.61 o
  -5   4   5     2935.24     3143.73     68.41 o
  -4   4   5     1256.14     1146.06     24.21 o
  -3   4   5    12786.43    13535.43     50.18 o
  -2   4   5      589.29      500.09     13.88 o
  -1   4   5      312.25      305.74     20.45 o
   0   4   5       49.09       66.40     20.96 o
   1   4   5      215.75      227.07     13.80 o
   2   4   5      631.88      546.01     39.77 o
   3   4   5    12876.08    13975.94    793.70 o
   4   4   5     1231.46     1128.21     24.92 o
   5   4   5     2868.77     3199.18     41.29 o
   6   4   5      398.94      359.95     24.64 o
   7   4   5      321.62      377.75     37.18 o
  -7   5   5      200.57      184.32     33.43 o
  -6   5   5       84.32       85.14     33.84 o
  -5   5   5      675.92      654.61     82.41 o
  -4   5   5      623.44      614.23     38.88 o
  -3   5   5      483.83      305.03     18.62 o
  -2   5   5     3619.96     3464.97     74.30 o
  -1   5   5    14951.41    17070.11    475.85 o
   0   5   5      987.60      673.14     44.43 o
   1   5   5    15065.77    17807.69    291.92 o
   2   5   5     3555.96     3581.59     49.40 o
   3   5   5      418.71      321.12     22.65 o
   4   5   5      544.61      553.06     25.99 o
   5   5   5      684.64      755.37     31.43 o
   6   5   5       99.59      117.05     23.93 o
   7   5   5      173.39      154.76     27.62 o
  -7   6   5      202.52      247.99     43.30 o
  -6   6   5      124.14       81.75     55.00 o
  -5   6   5      209.99      193.67     36.68 o
  -4   6   5     1171.72     1326.60     48.89 o
  -3   6   5     4665.12     5033.49     71.76 o
  -2   6   5     2531.33     2851.33     47.23 o
  -1   6   5     2070.56     1789.40     32.66 o
   0   6   5     5673.22     6158.04    124.32 o
   1   6   5     1893.34     1740.51     24.80 o
   2   6   5     2658.76     2954.72     73.08 o
   3   6   5     4585.08     5075.03    120.00 o
   4   6   5     1301.96     1307.18     38.03 o
   5   6   5      284.42      207.40     25.02 o
   6   6   5      173.05       95.73     26.06 o
   7   6   5      233.73      234.57     30.18 o
  -7   7   5      438.53      438.39     48.35 o
  -6   7   5      274.19      323.23     44.03 o
  -5   7   5      408.51      319.55     41.31 o
  -4   7   5     1285.44     1065.22     76.25 o
  -3   7   5     2507.65     2880.86     44.43 o
  -2   7   5     1408.94     1087.62     30.60 o
  -1   7   5    10830.33    12774.23    173.53 o
   0   7   5     1605.99     1212.43     57.14 o
   1   7   5    10768.12    12804.14    171.07 o
   2   7   5     1185.06      996.98     26.54 o
   3   7   5     2500.02     2975.48     44.54 o
   4   7   5     1108.51     1018.71     67.08 o
   5   7   5      349.71      267.92     27.03 o
   6   7   5      297.38      332.31     30.65 o
   7   7   5      361.71      355.81     32.47 o
  -6   8   5       56.49       61.67     39.27 o
  -5   8   5      293.39      235.89     65.03 o
  -4   8   5      453.04      378.50     62.57 o
  -3   8   5     1013.76     1078.28     34.01 o
  -2   8   5      116.94      125.34     21.88 o
  -1   8   5     1218.67     1236.47     39.56 o
   0   8   5      851.86      784.98     35.43 o
   1   8   5     1183.11     1239.13     24.97 o
   2   8   5      151.06      141.11     16.39 o
   3   8   5      935.90     1132.10     47.92 o
   4   8   5      529.07      490.76     32.60 o
   5   8   5      346.49      296.41     28.02 o
   6   8   5       98.47       41.89     22.10 o
  -6   9   5       47.59        0.00     67.13 o
  -5   9   5      608.34      628.17     77.17 o
  -4   9   5      393.45      470.65     69.54 o
  -3   9   5       48.58       84.98     23.99 o
  -2   9   5       84.04       88.17     23.08 o
  -1   9   5       89.57       93.34     24.03 o
   0   9   5      266.15      235.76     22.56 o
   1   9   5       34.21       99.64     16.15 o
   2   9   5       87.31      102.91     28.68 o
   3   9   5       47.73       45.92     23.32 o
   4   9   5      398.71      422.51     28.32 o
   5   9   5      611.85      674.21     34.42 o
   6   9   5       47.51       78.73     27.67 o
  -5  10   5     1968.06     1594.98    104.78 o
  -4  10   5     2242.82     2768.86    117.91 o
  -3  10   5     1480.53     1475.93     44.05 o
  -2  10   5     1440.44     1607.63     43.71 o
  -1  10   5     1066.03      914.42     36.02 o
   0  10   5      472.39      583.00     38.68 o
   1  10   5     1101.78      968.71     40.77 o
   2  10   5     1351.71     1608.91     51.37 o
   3  10   5     1517.72     1406.81     45.49 o
   4  10   5     2222.88     2496.85     58.20 o
   5  10   5     1872.34     1703.00     55.40 o
  -5  11   5     1863.51     2076.16    118.44 o
  -4  11   5      457.50      491.07     77.39 o
  -3  11   5      800.24      863.76     39.16 o
  -2  11   5      921.73     1017.34     40.44 o
  -1  11   5      632.69      750.67     37.75 o
   0  11   5      462.22      468.27     38.43 o
   1  11   5      581.99      645.19     59.82 o
   2  11   5     1036.89      950.14     68.01 o
   3  11   5      788.78      769.77     38.24 o
   4  11   5      504.22      549.60     37.19 o
   5  11   5     1922.50     1917.78     57.97 o
  -4  12   5      734.57      739.27     85.45 o
  -3  12   5      574.20      532.18     37.60 o
  -2  12   5       24.51      105.70     38.38 o
  -1  12   5      107.61      100.91     29.54 o
   0  12   5       50.77       33.07     49.35 o
   1  12   5       88.17       75.74     49.72 o
   2  12   5       26.70       35.04     36.23 o
   3  12   5      583.09      598.20     48.64 o
   4  12   5      738.09      736.83     51.65 o
  -3  13   5        5.93       10.96     39.58 o
  -2  13   5      480.55      337.39     34.81 o
  -1  13   5     2692.66     3345.71     84.19 o
   0  13   5      561.76      448.32     66.13 o
   1  13   5     2634.71     3316.49     86.60 o
   2  13   5      483.44      347.19     45.65 o
   3  13   5       10.68        0.00     22.78 o
  -1  14   5       15.67      118.29     57.03 o
   0  14   5       95.89       33.26     39.14 o
   1  14   5       20.05       68.13     40.91 o
   0   0   6     2382.80     1974.03     87.81 o
   1   0   6     4873.88     4848.86     97.26 o
   2   0   6      735.24      542.18     20.43 o
   3   0   6     2698.22     3157.11     97.29 o
   4   0   6     7484.39     6828.69     65.16 o
   5   0   6        2.92       24.91     28.35 o
   6   0   6     3991.51     3529.29     69.34 o
   7   0   6      368.51      365.34     40.41 o
   8   0   6      440.41      370.16     93.14 o
  -8   1   6     1201.49     1170.25     65.53 o
  -7   1   6      363.43      315.40     44.59 o
  -6   1   6     8760.88     9385.01     94.34 o
  -5   1   6      154.14      168.64     25.20 o
  -4   1   6    19938.75    21025.52     83.82 o
  -3   1   6     1046.41      916.46     33.09 o
  -2   1   6     2968.77     2959.32     67.37 o
  -1   1   6     1756.04     1435.57     29.83 o
   0   1   6     2879.54     3437.30     86.48 o
   1   1   6     2010.80     1608.15     31.63 o
   2   1   6     2998.47     3126.69     95.73 o
   3   1   6     1097.38      928.30     34.61 o
   4   1   6    20143.43    21569.85    209.26 o
   5   1   6      152.09      163.36     19.70 o
   6   1   6     8880.96     9645.34    129.38 o
   7   1   6      364.64      343.03     30.69 o
   8   1   6     1219.58     1210.79     52.13 o
  -7   2   6       78.08       71.25     39.21 o
  -6   2   6     1787.81     1393.31     42.86 o
  -5   2   6      497.44      495.34     28.93 o
  -4   2   6     5035.93     4218.97     55.60 o
  -3   2   6     4176.50     4424.72     48.69 o
  -2   2   6      970.77      686.00     15.83 o
  -1   2   6     3518.62     3550.99     42.66 o
   0   2   6      564.79      492.75     25.17 o
   1   2   6     3163.92     3355.93     57.63 o
   2   2   6      992.69      702.96     22.90 o
   3   2   6     4114.17     4496.24     87.67 o
   4   2   6     4926.35     4241.71    112.71 o
   5   2   6      503.31      458.08     23.89 o
   6   2   6     1777.82     1493.77     44.87 o
   7   2   6       60.88       60.06     25.88 o
  -7   3   6      126.68      132.70     32.69 o
  -6   3   6     2216.14     2185.14    118.83 o
  -5   3   6      761.34      578.01     30.90 o
  -4   3   6     4860.94     5239.94     57.12 o
  -3   3   6     2764.92     1914.85     72.40 o
  -2   3   6      855.90      909.14     26.46 o
  -1   3   6     2943.47     2303.54     36.17 o
   0   3   6     1436.79     1434.10     32.90 o
   1   3   6     3140.76     2553.33     52.51 o
   2   3   6      850.22      884.48     32.54 o
   3   3   6     2700.13     2193.01     47.74 o
   4   3   6     5005.27     5400.08    195.08 o
   5   3   6      731.16      518.91     26.29 o
   6   3   6     2159.40     2203.14     52.10 o
   7   3   6      130.73      125.85     26.86 o
  -7   4   6     1115.90     1065.97     57.00 o
  -6   4   6      247.38      219.93     37.29 o
  -5   4   6     3306.89     3375.61     70.36 o
  -4   4   6      699.04      590.20     37.69 o
  -3   4   6    11043.30    11143.42    152.74 o
  -2   4   6      256.65      191.03     13.64 o
  -1   4   6    11407.05    12058.48    202.12 o
   0   4   6     2453.90     1999.29     30.85 o
   1   4   6    11239.87    11388.83    518.07 o
   2   4   6      200.77      188.64     22.23 o
   3   4   6    11232.80    12119.71    151.52 o
   4   4   6      680.85      627.52     29.49 o
   5   4   6     3390.70     3534.17     65.99 o
   6   4   6      293.24      259.01     27.61 o
   7   4   6     1099.98     1160.67     49.45 o
  -7   5   6      244.35      205.87     44.63 o
  -6   5   6     1573.18     1444.97     58.06 o
  -5   5   6      459.04      364.57     39.15 o
  -4   5   6     1836.60     2014.03     81.19 o
  -3   5   6     2360.74     1624.76     19.97 o
  -2   5   6       70.80       79.10     10.12 o
  -1   5   6     4841.49     4228.80     55.02 o
   0   5   6     5442.91     5653.68    302.93 o
   1   5   6     4748.17     3790.95    200.15 o
   2   5   6      114.63      127.98     20.82 o
   3   5   6     2178.37     1675.56     75.11 o
   4   5   6     1903.33     2019.29     45.18 o
   5   5   6      417.82      359.95     27.25 o
   6   5   6     1509.93     1544.27     42.44 o
   7   5   6      261.59      275.53     36.10 o
  -7   6   6       33.07       22.09     36.67 o
  -6   6   6     1016.10      813.77     66.42 o
  -5   6   6      454.86      462.26     41.33 o
  -4   6   6     1572.14     1434.69     78.23 o
  -3   6   6     3111.40     3342.19     83.92 o
  -2   6   6      367.44      301.37     20.30 o
  -1   6   6     7778.67     7061.23    558.26 o
   0   6   6     1579.65     1524.40     48.51 o
   1   6   6     7892.22     7830.12    101.03 o
   2   6   6      364.96      331.36     25.35 o
   3   6   6     3288.29     3557.19    116.13 o
   4   6   6     1567.03     1322.66     40.50 o
   5   6   6      465.74      463.23     29.24 o
   6   6   6      996.59      789.27     63.54 o
   7   6   6       27.34       35.33     26.15 o
  -6   7   6     4618.67     4717.58    211.39 o
  -5   7   6      127.05      185.32     59.86 o
  -4   7   6     6433.73     6848.77    147.64 o
  -3   7   6     1339.52     1211.45     32.13 o
  -2   7   6     1114.19     1013.86     33.02 o
  -1   7   6     1637.09     1611.33     61.54 o
   0   7   6      279.07      268.83     25.99 o
   1   7   6     1688.38     1604.15     26.92 o
   2   7   6     1110.54     1062.15     43.96 o
   3   7   6     1324.55     1329.94     41.20 o
   4   7   6     6372.78     6883.62     94.06 o
   5   7   6      158.52      166.22     25.83 o
   6   7   6     4586.01     4794.69    135.95 o
  -6   8   6     1275.48      903.84     91.21 o
  -5   8   6       69.03       87.02     57.72 o
  -4   8   6     3073.73     2653.31    107.71 o
  -3   8   6      273.65      178.57     23.16 o
  -2   8   6     1701.90     1463.28     49.05 o
  -1   8   6     1344.45     1486.37     75.71 o
   0   8   6      125.56      165.41     28.02 o
   1   8   6     1339.12     1436.93     27.45 o
   2   8   6     1752.90     1561.62     36.53 o
   3   8   6      206.31      181.80     22.38 o
   4   8   6     2980.84     2750.06     55.63 o
   5   8   6       53.42       70.52     24.35 o
   6   8   6     1211.84     1059.70     42.31 o
  -6   9   6     1891.62     1843.49    111.15 o
  -5   9   6      163.58      167.28     64.19 o
  -4   9   6     3543.04     3666.98    126.38 o
  -3   9   6     1057.73      984.53     36.22 o
  -2   9   6     2420.76     2147.03     62.94 o
  -1   9   6      378.63      392.83     35.57 o
   0   9   6     1278.82     1334.24     45.02 o
   1   9   6      493.06      472.40     20.80 o
   2   9   6     2462.67     2119.94     41.19 o
   3   9   6     1079.69     1042.76     36.19 o
   4   9   6     3573.20     3534.17    162.20 o
   5   9   6      168.84      169.01     27.68 o
   6   9   6     1936.45     2013.63     52.16 o
  -5  10   6       51.37       93.94     65.88 o
  -4  10   6     1282.59     1214.66     91.31 o
  -3  10   6      695.73      537.99     44.63 o
  -2  10   6     1073.04     1099.43     39.28 o
  -1  10   6      461.64      479.36     39.70 o
   0  10   6      159.02      122.50     18.38 o
   1  10   6      388.11      462.23     33.45 o
   2  10   6     1140.54     1019.54     83.04 o
   3  10   6      598.84      409.69     40.17 o
   4  10   6     1288.49     1236.75     48.22 o
   5  10   6       66.76       81.43     27.06 o
  -5  11   6      111.05       48.24     60.92 o
  -4  11   6      398.63      382.41     70.64 o
  -3  11   6       42.42       28.26     35.17 o
  -2  11   6      488.30      434.73     43.97 o
  -1  11   6      333.64      329.73     56.76 o
   0  11   6      620.79      731.10     43.28 o
   1  11   6      335.02      306.45     54.10 o
   2  11   6      466.60      374.80     43.43 o
   3  11   6       24.22       39.66     27.80 o
   4  11   6      426.11      382.53     35.58 o
   5  11   6       86.86       60.22     35.77 o
  -4  12   6      104.97      157.89     65.43 o
  -3  12   6      954.62     1047.41     56.83 o
  -2  12   6      373.11      403.71     34.70 o
  -1  12   6     1715.11     1672.52     63.06 o
   0  12   6        0.08       44.21     47.03 o
   1  12   6     1780.78     1639.40     86.27 o
   2  12   6      310.68      309.39     56.71 o
   3  12   6     1030.40      977.91     56.49 o
   4  12   6      104.73       98.75     39.41 o
  -3  13   6      187.50      160.43     47.93 o
  -2  13   6      126.56      158.40     31.63 o
  -1  13   6      967.24      862.05     55.23 o
   0  13   6      518.26      564.96     69.02 o
   1  13   6      910.32      860.80     76.14 o
   2  13   6      184.32      211.09     42.21 o
   3  13   6      140.32      107.79     40.27 o
   0  14   6        5.36        2.71     54.90 o
   1   0   7      202.47      196.76     29.58 o
   2   0   7     3141.39     4168.66    119.70 o
   3   0   7       64.56       67.96     23.41 o
   4   0   7       32.76       53.54     25.71 o
   5   0   7       40.69       43.88     23.45 o
   6   0   7       13.28       34.31     28.20 o
   7   0   7        1.13       23.99     28.07 o
  -7   1   7      838.96      918.36     43.22 o
  -6   1   7      386.40      380.78     32.20 o
  -5   1   7      808.49      934.42     35.57 o
  -4   1   7     1096.67     1127.32     43.37 o
  -3   1   7     4936.21     5517.77     80.82 o
  -2   1   7     1109.61     1413.82     32.63 o
  -1   1   7     1095.59     1306.85     29.78 o
   0   1   7      773.46      696.37     17.09 o
   1   1   7     1047.72     1178.78     75.48 o
   2   1   7     1144.14     1452.80     29.09 o
   3   1   7     4971.61     5638.65    126.15 o
   4   1   7     1029.92     1063.27     41.86 o
   5   1   7      813.32      951.49     29.76 o
   6   1   7      355.37      300.78     31.68 o
   7   1   7      867.86      886.01     38.27 o
  -7   2   7      336.90      322.95     59.79 o
  -6   2   7       41.65       40.29     31.77 o
  -5   2   7      735.18      785.46     29.79 o
  -4   2   7      411.73      504.01     26.74 o
  -3   2   7     2930.03     3278.40     44.41 o
  -2   2   7     4568.36     5719.37     79.12 o
  -1   2   7       98.72      131.36     17.58 o
   0   2   7      340.36      290.84     30.20 o
   1   2   7      112.82      132.41     27.20 o
   2   2   7     4657.39     5847.56     60.38 o
   3   2   7     2799.76     3355.99     45.70 o
   4   2   7      428.74      523.90     34.96 o
   5   2   7      688.05      753.68     27.16 o
   6   2   7       39.55       70.14     27.33 o
   7   2   7      384.27      405.03     31.64 o
  -7   3   7     1081.72     1206.02     57.40 o
  -6   3   7      227.52      271.45     29.78 o
  -5   3   7      726.96      770.45     41.54 o
  -4   3   7      372.37      468.63     30.28 o
  -3   3   7    11797.89    13950.11    123.24 o
  -2   3   7     1279.95     1600.14     25.28 o
  -1   3   7     7531.63     8780.55    136.20 o
   0   3   7      637.17      684.48     27.97 o
   1   3   7     7654.68     8434.00     58.85 o
   2   3   7     1288.61     1564.53     37.10 o
   3   3   7    11970.41    14419.67     89.78 o
   4   3   7      343.59      472.38     36.63 o
   5   3   7      757.17      763.49     28.28 o
   6   3   7      251.36      271.79     22.96 o
   7   3   7     1088.00     1259.19     50.67 o
  -7   4   7      401.57      409.39     47.63 o
  -6   4   7       77.11       34.85     34.51 o
  -5   4   7     1961.60     2035.43     45.23 o
  -4   4   7     1633.89     1778.81     84.34 o
  -3   4   7      800.58      665.76     29.31 o
  -2   4   7     2723.72     3256.79     58.13 o
  -1   4   7     1525.67     1569.58     36.04 o
   0   4   7      100.97      138.73     20.75 o
   1   4   7     1486.35     1528.42    135.35 o
   2   4   7     2707.93     3235.72     50.16 o
   3   4   7      814.06      668.49     27.99 o
   4   4   7     1541.84     1923.51     54.75 o
   5   4   7     1964.96     2072.29     45.31 o
   6   4   7       71.46       43.78     23.74 o
   7   4   7      415.63      445.18     39.63 o
  -7   5   7      959.42     1049.41     57.62 o
  -6   5   7      355.31      464.44     61.41 o
  -5   5   7      776.90      826.87     67.33 o
  -4   5   7      152.57      110.56     45.88 o
  -3   5   7     3312.95     3639.73     42.12 o
  -2   5   7     2133.17     2574.80     39.63 o
  -1   5   7     4412.91     4682.27    110.60 o
   0   5   7     2801.38     3239.33     68.86 o
   1   5   7     4453.06     4538.22    110.60 o
   2   5   7     2128.12     2719.13    116.94 o
   3   5   7     3223.59     3848.09    170.62 o
   4   5   7      134.67      137.43     31.22 o
   5   5   7      806.10      821.51     32.64 o
   6   5   7      399.66      435.47     30.14 o
   7   5   7      926.00      998.87     57.47 o
  -7   6   7      362.46      361.90     67.42 o
  -6   6   7      140.35      115.52     57.91 o
  -5   6   7      818.98      900.24     74.53 o
  -4   6   7      382.76      419.97     58.83 o
  -3   6   7       87.58       74.53     17.32 o
  -2   6   7      287.60      253.61     26.00 o
  -1   6   7     4569.89     5676.57    105.13 o
   0   6   7      155.11      189.43     24.48 o
   1   6   7     4613.44     5657.62    164.46 o
   2   6   7      333.61      341.68     25.91 o
   3   6   7      109.50       75.63     26.54 o
   4   6   7      414.12      441.77     31.27 o
   5   6   7      828.67      942.24     35.31 o
   6   6   7      163.90      145.16     27.39 o
   7   6   7      335.77      411.78     32.37 o
  -6   7   7      271.78      179.27     65.07 o
  -5   7   7      380.20      352.54     66.60 o
  -4   7   7      357.86      324.62     58.08 o
  -3   7   7      338.49      307.20     39.36 o
  -2   7   7     1006.10     1346.54     52.22 o
  -1   7   7      642.51      397.80     30.74 o
   0   7   7       27.05      112.50     22.90 o
   1   7   7      531.21      386.77     21.40 o
   2   7   7     1020.81     1377.43     64.01 o
   3   7   7      298.30      297.36     25.25 o
   4   7   7      332.51      299.16     29.83 o
   5   7   7      416.85      471.79     29.78 o
   6   7   7      215.87      230.33     29.93 o
  -6   8   7       86.44       95.33     62.98 o
  -5   8   7      742.78      859.12     78.97 o
  -4   8   7      303.96      286.91     59.01 o
  -3   8   7     1731.55     1942.37     80.88 o
  -2   8   7      782.58      719.44     29.61 o
  -1   8   7     1375.92     1677.66     48.19 o
   0   8   7      635.62      522.90     32.93 o
   1   8   7     1399.77     1650.20     29.47 o
   2   8   7      790.75      705.62     28.40 o
   3   8   7     1670.64     2169.58     77.35 o
   4   8   7      369.07      337.62     40.35 o
   5   8   7      719.74      832.14     35.18 o
   6   8   7      102.86       92.11     27.93 o
  -6   9   7      174.61      136.91     64.78 o
  -5   9   7      145.44      114.74     62.16 o
  -4   9   7      208.77      195.83     59.35 o
  -3   9   7     1883.15     1950.80     59.39 o
  -2   9   7       75.93      122.15     24.71 o
  -1   9   7      649.89      635.78     39.71 o
   0   9   7      643.40      717.36     38.10 o
   1   9   7      646.75      630.45     27.52 o
   2   9   7       66.61      128.56     22.54 o
   3   9   7     1984.44     1986.65     58.73 o
   4   9   7      167.99      222.52     29.87 o
   5   9   7      135.98      185.92     27.14 o
   6   9   7      122.55      114.46     29.58 o
  -5  10   7     1015.18     1136.90     91.58 o
  -4  10   7      472.62      450.44     70.14 o
  -3  10   7      610.99      696.11     46.18 o
  -2  10   7     1233.96     1091.28     38.38 o
  -1  10   7     1119.23     1252.55     49.76 o
   0  10   7     1023.19      780.80     31.79 o
   1  10   7     1134.68     1197.02     45.43 o
   2  10   7     1211.80     1171.00     48.04 o
   3  10   7      587.20      670.13     44.25 o
   4  10   7      458.77      505.26     37.38 o
   5  10   7      996.09     1140.49     60.08 o
  -4  11   7       33.11       42.70     58.32 o
  -3  11   7     1587.69     1700.61     64.15 o
  -2  11   7      198.62      298.93     41.42 o
  -1  11   7      719.51      682.22     45.14 o
   0  11   7      239.79      284.03     52.99 o
   1  11   7      775.24      682.97     63.30 o
   2  11   7      200.87      293.44     46.24 o
   3  11   7     1720.75     1837.42     60.84 o
   4  11   7       20.35       11.08     25.80 o
  -3  12   7       75.85      155.16     39.17 o
  -2  12   7      229.01      223.16     66.41 o
  -1  12   7     1114.24     1212.99     56.59 o
   0  12   7      294.56      345.31     56.90 o
   1  12   7     1120.19     1192.76     77.82 o
   2  12   7      267.17      233.51     55.59 o
   3  12   7       85.25      108.94     39.88 o
  -2  13   7      215.70      247.18     43.02 o
  -1  13   7      719.76      531.59     67.06 o
   0  13   7     1573.65     1866.43     94.27 o
   1  13   7      682.73      514.74     66.41 o
   2  13   7      227.09      347.76     59.26 o
   0   0   8    24499.79    22717.41    279.69 o
   1   0   8      183.66      123.16     19.98 o
   2   0   8    13831.90    13253.71    305.55 o
   3   0   8      383.47      294.77     28.77 o
   4   0   8      366.15      373.37     32.00 o
   5   0   8     1597.69     1397.06     52.94 o
   6   0   8      229.08      227.20     32.49 o
   7   0   8     1010.08      852.49     48.04 o
  -7   1   8      983.74      829.48     52.24 o
  -6   1   8      222.37      269.85     32.09 o
  -5   1   8     1555.54     1563.36     53.62 o
  -4   1   8      213.89      266.58     30.86 o
  -3   1   8      669.08      768.06     55.33 o
  -2   1   8    10438.23     9526.23    262.68 o
  -1   1   8      189.37      171.38     26.09 o
   0   1   8    20336.89    17155.97    414.30 o
   1   1   8      208.03      150.57     10.55 o
   2   1   8    10821.03     9840.25    289.69 o
   3   1   8      763.06      806.41     28.86 o
   4   1   8      232.09      248.38     31.34 o
   5   1   8     1680.79     1616.20     46.00 o
   6   1   8      235.55      282.57     31.06 o
   7   1   8      998.82      921.69     45.77 o
  -7   2   8      490.44      360.48     42.22 o
  -6   2   8       12.86       44.25     30.84 o
  -5   2   8      895.55      802.36     56.69 o
  -4   2   8      737.28      593.29     36.07 o
  -3   2   8      599.05      519.06     30.27 o
  -2   2   8    11395.34    10843.75    106.98 o
  -1   2   8      239.73      208.05     20.68 o
   0   2   8    26454.71    26111.64    225.13 o
   1   2   8      246.56      188.76     29.05 o
   2   2   8    10918.06    10866.87    150.57 o
   3   2   8      558.37      529.62     26.92 o
   4   2   8      661.79      572.36     38.27 o
   5   2   8      841.23      801.32     45.61 o
   6   2   8       13.66       36.37     49.06 o
   7   2   8      431.85      375.66     34.51 o
  -7   3   8      589.81      516.61     69.91 o
  -6   3   8      143.58      150.77     43.16 o
  -5   3   8     1125.23     1052.33     45.39 o
  -4   3   8      464.23      430.46     32.60 o
  -3   3   8     2575.45     2477.02     33.02 o
  -2   3   8     2612.00     2509.47     35.22 o
  -1   3   8     5575.92     5433.42     79.82 o
   0   3   8    13417.53    12127.40    479.04 o
   1   3   8     5519.22     5205.41    172.70 o
   2   3   8     2824.61     2616.28     66.00 o
   3   3   8     2600.46     2563.34     46.89 o
   4   3   8      520.92      481.16     35.89 o
   5   3   8     1316.30     1145.03     51.33 o
   6   3   8      156.54      177.95     41.05 o
   7   3   8      647.69      569.73     43.01 o
  -7   4   8      837.72      685.31     75.28 o
  -6   4   8       91.27       80.66     55.62 o
  -5   4   8     1491.19     1293.20     64.00 o
  -4   4   8      830.08      674.26     50.05 o
  -3   4   8     1935.73     1686.19     37.02 o
  -2   4   8      770.99      756.52     26.74 o
  -1   4   8     3990.98     3487.59     50.56 o
   0   4   8     9126.81     8656.85     85.84 o
   1   4   8     4049.32     3122.35    134.80 o
   2   4   8      772.73      740.29     37.80 o
   3   4   8     2046.24     1770.56     61.65 o
   4   4   8      728.32      714.89     41.43 o
   5   4   8     1518.77     1450.03    148.19 o
   6   4   8       93.48       89.22     24.60 o
   7   4   8      827.83      637.90     60.38 o
  -7   5   8     1136.59      852.59     83.42 o
  -6   5   8      443.65      451.91     63.87 o
  -5   5   8     2352.89     2350.13     97.68 o
  -4   5   8      233.63      249.20     49.68 o
  -3   5   8     2449.61     2309.34     35.19 o
  -2   5   8     1014.11      910.40     22.32 o
  -1   5   8     4398.22     4536.61     60.25 o
   0   5   8     5490.91     4771.88    140.96 o
   1   5   8     4306.70     4181.92     72.04 o
   2   5   8      843.90      812.59     42.99 o
   3   5   8     2313.18     2373.69    156.87 o
   4   5   8      276.95      219.03     33.45 o
   5   5   8     2191.25     2305.39     68.62 o
   6   5   8      439.09      396.25     31.20 o
   7   5   8     1136.71      969.45     50.02 o
  -6   6   8      161.27      157.82     59.18 o
  -5   6   8     1039.61      998.29     77.54 o
  -4   6   8      106.20      113.71     47.93 o
  -3   6   8      517.39      524.89     32.26 o
  -2   6   8     3663.22     3477.97    146.55 o
  -1   6   8       31.00       47.11     21.87 o
   0   6   8    10194.74    10575.11     92.29 o
   1   6   8       38.04       56.05     28.53 o
   2   6   8     3893.87     3591.15    131.77 o
   3   6   8      587.39      562.56     35.21 o
   4   6   8      121.53      148.04     26.98 o
   5   6   8     1054.11      948.81     47.90 o
   6   6   8      170.58      177.07     27.18 o
  -6   7   8      120.33      106.08     57.46 o
  -5   7   8     1393.65     1217.05     84.02 o
  -4   7   8      672.62      493.68     60.53 o
  -3   7   8      299.04      309.98     32.74 o
  -2   7   8     5017.81     4670.82    148.90 o
  -1   7   8      101.90      129.50     25.48 o
   0   7   8     5896.05     5339.51     71.08 o
   1   7   8      131.55      116.10     25.77 o
   2   7   8     4978.73     4731.65    266.25 o
   3   7   8      381.09      361.99     26.48 o
   4   7   8      658.56      525.63     34.03 o
   5   7   8     1265.01     1349.91     41.36 o
   6   7   8      119.57      121.74     29.47 o
  -6   8   8       16.49       21.23     56.99 o
  -5   8   8      610.32      526.31     72.20 o
  -4   8   8      957.78      828.65     77.01 o
  -3   8   8      898.61      809.07     43.12 o
  -2   8   8     4289.27     3933.58     71.50 o
  -1   8   8      402.18      341.01     37.94 o
   0   8   8     6913.11     7168.62     86.60 o
   1   8   8      360.07      353.20     23.55 o
   2   8   8     4196.32     3918.91    220.52 o
   3   8   8      907.20      913.58     33.88 o
   4   8   8      935.43      857.11     46.93 o
   5   8   8      586.41      528.03     33.25 o
   6   8   8       21.54        5.32     30.45 o
  -5   9   8      459.14      405.53     70.57 o
  -4   9   8      830.72      643.40     74.75 o
  -3   9   8      740.02      620.10     43.77 o
  -2   9   8     4003.45     3741.97     73.53 o
  -1   9   8      493.26      461.42     53.80 o
   0   9   8     2027.72     1684.57     52.68 o
   1   9   8      475.26      463.10     32.25 o
   2   9   8     4159.92     3841.29    110.81 o
   3   9   8      751.84      685.19     62.01 o
   4   9   8      844.18      704.19     52.71 o
   5   9   8      525.73      494.86     33.38 o
  -5  10   8      103.43      133.19     68.18 o
  -4  10   8      826.04      557.12     75.08 o
  -3  10   8      344.51      328.54     40.87 o
  -2  10   8     1932.27     1586.62     57.75 o
  -1  10   8       30.03        5.03     32.65 o
   0  10   8     2436.10     2567.75     47.85 o
   1  10   8       36.74        7.75     11.11 o
   2  10   8     1849.59     1612.81     68.62 o
   3  10   8      351.17      287.16     39.38 o
   4  10   8      768.06      632.61     47.54 o
   5  10   8      112.90      161.90     37.31 o
  -4  11   8      310.03      267.52     68.77 o
  -3  11   8      294.64      246.24     39.09 o
  -2  11   8      529.87      470.10     43.41 o
  -1  11   8      431.34      381.90     40.67 o
   0  11   8      603.94      571.31     61.06 o
   1  11   8      399.31      460.31     57.91 o
   2  11   8      515.86      499.98     40.57 o
   3  11   8      244.14      252.47     39.19 o
   4  11   8      291.05      304.67     35.43 o
  -3  12   8      139.09      106.85     38.22 o
  -2  12   8      662.04      640.83     49.45 o
  -1  12   8      311.54      216.44     40.09 o
   0  12   8      462.78      510.08     63.76 o
   1  12   8      351.16      289.70     59.91 o
   2  12   8      672.62      767.81     70.33 o
   3  12   8      181.82      186.16     51.59 o
  -2  13   8       72.88       57.47     38.33 o
  -1  13   8      231.36      137.93     56.10 o
   0  13   8      207.75      236.47     57.50 o
   1  13   8      217.51      182.89     56.02 o
   2  13   8       94.41       82.34     52.57 o
   1   0   9    10317.32    12099.19    223.05 o
   2   0   9        6.16       22.44     21.76 o
   3   0   9     3859.14     5005.48    187.50 o
   4   0   9       19.04        0.00      9.74 o
   5   0   9        5.41        0.00     21.94 o
   6   0   9        2.02        0.00     14.66 o
   7   0   9      607.83      686.55     51.62 o
  -7   1   9      402.50      411.88     62.21 o
  -6   1   9       77.91       92.25     37.98 o
  -5   1   9     1450.50     1624.09     55.46 o
  -4   1   9      671.72      837.40     39.63 o
  -3   1   9     2140.52     2447.73     51.13 o
  -2   1   9      109.12      143.46     14.94 o
  -1   1   9      457.13      590.32     26.49 o
   0   1   9        7.30        1.92      6.79 o
   1   1   9      446.70      603.07     39.95 o
   2   1   9      132.15      160.62     24.78 o
   3   1   9     2014.21     2480.68     43.20 o
   4   1   9      683.27      831.39     41.04 o
   5   1   9     1345.82     1553.00     56.21 o
   6   1   9       84.21      155.89     38.49 o
   7   1   9      384.81      412.98     78.39 o
  -7   2   9      796.13      854.38     69.97 o
  -6   2   9     2017.31     2207.25     87.32 o
  -5   2   9      399.90      418.59     38.22 o
  -4   2   9      848.22     1114.19     56.51 o
  -3   2   9     6765.08     8461.92     84.84 o
  -2   2   9     3646.31     4627.73     43.51 o
  -1   2   9     5304.21     6398.63     64.32 o
   0   2   9      747.77      869.90     30.85 o
   1   2   9     5248.32     6245.16     60.36 o
   2   2   9     3650.69     4655.00     64.42 o
   3   2   9     6723.76     8629.04    144.21 o
   4   2   9      869.03     1057.27     45.41 o
   5   2   9      399.96      418.41     40.11 o
   6   2   9     2115.75     2381.11     71.68 o
   7   2   9      802.90      915.48     47.31 o
  -6   3   9      140.70      125.57     43.56 o
  -5   3   9      532.67      607.63     48.90 o
  -4   3   9     1507.63     1795.15     60.36 o
  -3   3   9     1568.54     1800.42     53.59 o
  -2   3   9     1107.66     1214.28     37.37 o
  -1   3   9     2960.63     3461.35     69.52 o
   0   3   9      251.88      160.30     20.32 o
   1   3   9     2928.99     3233.50     50.44 o
   2   3   9     1097.42     1242.33     39.72 o
   3   3   9     1463.42     1798.79     39.50 o
   4   3   9     1559.06     1874.76     56.23 o
   5   3   9      464.82      577.18     43.73 o
   6   3   9      159.21       82.14     39.42 o
   7   3   9       23.01       75.29     33.43 o
  -6   4   9      149.19      130.55     57.59 o
  -5   4   9      456.80      429.74     59.17 o
  -4   4   9       45.77       63.15     24.46 o
  -3   4   9     8363.13     9924.71    162.52 o
  -2   4   9      872.72     1023.50     44.93 o
  -1   4   9     1790.97     1946.02     39.14 o
   0   4   9      990.47     1205.23     31.75 o
   1   4   9     1858.83     1819.12     78.91 o
   2   4   9      862.85     1013.21     49.72 o
   3   4   9     8246.41    10253.28    250.80 o
   4   4   9       38.70       89.88     31.16 o
   5   4   9      451.57      482.83     42.01 o
   6   4   9      196.46      120.70     26.29 o
   7   4   9      728.82      908.59     51.40 o
  -7   5   9      649.95      770.07     78.21 o
  -6   5   9       33.97       14.23     58.62 o
  -5   5   9     2085.16     2752.96    107.50 o
  -4   5   9      248.57      316.68     55.38 o
  -3   5   9      613.41      768.70     33.78 o
  -2   5   9      837.74      864.31     24.08 o
  -1   5   9     1702.88     2069.55     44.85 o
   0   5   9      421.46      338.72     23.43 o
   1   5   9     1691.88     1973.33     35.39 o
   2   5   9      803.48      798.76     23.55 o
   3   5   9      669.43      744.85     32.07 o
   4   5   9      232.09      323.16     36.60 o
   5   5   9     2167.29     2735.87    128.68 o
   6   5   9       50.28      102.42     26.60 o
   7   5   9      679.18      807.97     47.78 o
  -6   6   9     1382.10     1847.14    101.20 o
  -5   6   9       54.21       65.10     54.46 o
  -4   6   9     1170.11     1569.84     83.67 o
  -3   6   9     2876.74     3362.64     72.90 o
  -2   6   9      978.61     1105.58     38.83 o
  -1   6   9      942.16     1013.81     37.31 o
   0   6   9        1.80       17.31     22.48 o
   1   6   9      922.51     1062.18     50.89 o
   2   6   9      980.57     1102.00     39.61 o
   3   6   9     2765.69     3439.01    176.40 o
   4   6   9     1167.08     1564.68     57.50 o
   5   6   9       85.05      103.69     30.38 o
   6   6   9     1322.52     1606.61     46.01 o
  -6   7   9       96.69       39.42     61.51 o
  -5   7   9     3103.18     3685.08    126.65 o
  -4   7   9      509.32      342.22     58.06 o
  -3   7   9     1028.23     1102.12     42.83 o
  -2   7   9      399.94      322.82     31.61 o
  -1   7   9      114.88      117.55     27.17 o
   0   7   9      253.17      212.78     22.08 o
   1   7   9      162.72      173.56     35.18 o
   2   7   9      289.82      297.22     34.21 o
   3   7   9     1073.14     1159.67     44.70 o
   4   7   9      397.65      364.58     32.60 o
   5   7   9     3225.24     3877.63     71.04 o
   6   7   9      114.91      143.48     28.89 o
  -6   8   9      264.04      290.94     67.77 o
  -5   8   9      157.66      102.17     57.40 o
  -4   8   9      207.73      252.53     56.36 o
  -3   8   9     1308.22     1338.32     67.64 o
  -2   8   9      965.25      918.90     43.06 o
  -1   8   9     1084.52      961.56     59.46 o
   0   8   9       49.17       52.91     21.43 o
   1   8   9     1041.29     1027.50     40.32 o
   2   8   9      977.63     1031.95     41.21 o
   3   8   9     1325.45     1486.52     40.06 o
   4   8   9      196.39      273.02     36.26 o
   5   8   9      158.56      162.22     28.09 o
   6   8   9      236.76      259.56     30.57 o
  -5   9   9      347.87      355.60     64.69 o
  -4   9   9      564.99      639.31     68.81 o
  -3   9   9      364.95      431.53     55.99 o
  -2   9   9      343.64      324.46     35.79 o
  -1   9   9      444.73      584.54     51.70 o
   0   9   9      126.77      148.26     23.54 o
   1   9   9      460.08      592.19     29.15 o
   2   9   9      341.65      346.36     27.78 o
   3   9   9      330.90      420.40     37.20 o
   4   9   9      609.47      575.20     63.94 o
   5   9   9      343.37      371.36     31.31 o
  -5  10   9      769.46      671.31     77.93 o
  -4  10   9      130.19      198.77     59.24 o
  -3  10   9     1157.71     1200.03     55.23 o
  -2  10   9      696.79      874.33     47.34 o
  -1  10   9      888.63      787.54     44.55 o
   0  10   9     2147.95     2449.53     47.70 o
   1  10   9      830.31      757.03     34.34 o
   2  10   9      695.19      826.52     45.59 o
   3  10   9     1145.79     1209.73     54.81 o
   4  10   9      139.07      308.40     62.18 o
   5  10   9      705.40      728.35     44.97 o
  -4  11   9      335.84      345.77     68.17 o
  -3  11   9      535.62      580.23     46.47 o
  -2  11   9      760.89      726.22     47.83 o
  -1  11   9     4561.46     5274.08     92.40 o
   0  11   9      290.69      179.96     51.92 o
   1  11   9     4517.83     5072.72    184.59 o
   2  11   9      777.97      735.53     45.82 o
   3  11   9      495.99      536.91     44.61 o
   4  11   9      370.42      322.37     42.21 o
  -3  12   9      222.72      218.44     40.35 o
  -2  12   9     1062.93     1085.94     56.06 o
  -1  12   9      539.91      425.04     43.69 o
   0  12   9     1600.21     1888.18     91.04 o
   1  12   9      536.10      445.62     62.99 o
   2  12   9     1030.20     1046.17     77.61 o
   3  12   9      226.71      164.38     52.96 o
  -1  13   9     1243.65      646.23     71.55 o
   0  13   9       35.22       86.77     49.04 o
   1  13   9     1278.46     1611.83     89.91 o
   0   0  10    19987.90    18623.12    101.98 o
   1   0  10    16442.54    13339.28    324.58 o
   2   0  10     2193.41     2291.20     50.94 o
   3   0  10     5491.56     4778.06     71.56 o
   4   0  10     1123.17     1005.47     43.89 o
   5   0  10     1846.29     1608.15     56.30 o
   6   0  10     1912.99     1777.24     64.31 o
   7   0  10      902.40      779.05     62.59 o
  -7   1  10      464.74      421.83     47.22 o
  -6   1  10     1594.96     1365.96    111.22 o
  -5   1  10     1136.13     1089.28     49.86 o
  -4   1  10     1358.38     1312.31     55.56 o
  -3   1  10     4465.20     4551.47    142.83 o
  -2   1  10      109.55      126.09     14.83 o
  -1   1  10    16782.18    16463.21    230.47 o
   0   1  10     3598.03     3138.72     78.29 o
   1   1  10    16721.87    15765.25    486.04 o
   2   1  10      136.60      122.10     25.53 o
   3   1  10     4575.59     4486.05     71.92 o
   4   1  10     1501.44     1344.08     49.31 o
   5   1  10     1128.06     1075.04     50.76 o
   6   1  10     1715.01     1580.05    204.39 o
   7   1  10      462.99      448.57     48.90 o
  -7   2  10      267.60      174.00     53.17 o
  -6   2  10     4108.32     3730.20    108.30 o
  -5   2  10      401.45      390.14     37.98 o
  -4   2  10     2999.00     2727.59     84.46 o
  -3   2  10     1894.84     1690.67     46.22 o
  -2   2  10      218.10      182.73     16.46 o
  -1   2  10     2656.39     2399.72     44.72 o
   0   2  10        2.53        0.00     10.56 o
   1   2  10     2665.45     2353.78     35.88 o
   2   2  10      203.69      182.27     31.91 o
   3   2  10     1684.16     1632.00     56.01 o
   4   2  10     2808.17     2704.25    101.36 o
   5   2  10      384.52      355.88     38.24 o
   6   2  10     3917.69     3992.52    187.70 o
   7   2  10      260.13      287.90     46.64 o
  -5   3  10      103.67       77.60     35.70 o
  -4   3  10     2599.14     2219.56     67.48 o
  -3   3  10      215.43      174.43     32.10 o
  -2   3  10     2454.05     2540.38     52.01 o
  -1   3  10     1274.89     1352.56     51.44 o
   0   3  10     4993.34     4533.52     55.66 o
   1   3  10     1163.02     1160.85    115.93 o
   2   3  10     2479.25     2400.88     52.47 o
   3   3  10      326.43      236.44     26.04 o
   4   3  10     2666.97     2299.57     62.06 o
   5   3  10      105.94      114.58     35.32 o
   6   3  10     3165.65     2936.90     81.43 o
   7   3  10        1.73       14.26     15.96 o
  -4   4  10     4218.99     3855.25     82.76 o
  -3   4  10       11.86       52.42     26.98 o
  -2   4  10     2554.03     2367.99     56.24 o
  -1   4  10      273.46      278.68     24.18 o
   0   4  10     6311.63     5914.86     63.79 o
   1   4  10      378.19      272.59     22.92 o
   2   4  10     2449.74     2324.75     70.26 o
   3   4  10        2.54        3.96     15.82 o
   4   4  10     4380.47     4124.26     79.23 o
   5   4  10       20.09       69.07     35.64 o
   6   4  10     4597.70     4656.98    120.24 o
   7   4  10       44.03       63.80     34.13 o
  -6   5  10     3050.00     2635.78    115.26 o
  -5   5  10       97.52      152.48     56.67 o
  -4   5  10     3354.94     2857.14    104.60 o
  -3   5  10      248.52      233.51     50.42 o
  -2   5  10     2670.58     2516.96     56.55 o
  -1   5  10     1679.50     1688.44     58.08 o
   0   5  10     1996.12     1585.82     37.50 o
   1   5  10     1448.36     1385.07     33.90 o
   2   5  10     2816.08     2690.11     76.26 o
   3   5  10      194.98      227.08     25.74 o
   4   5  10     3159.62     3070.00     58.13 o
   5   5  10      106.04      104.67     38.00 o
   6   5  10     2871.92     2551.86    100.91 o
  -6   6  10     2932.43     2812.85    123.25 o
  -5   6  10      189.98      167.94     62.83 o
  -4   6  10     4321.14     4217.41    124.21 o
  -3   6  10      253.89      216.54     28.42 o
  -2   6  10     1122.16      921.21     38.81 o
  -1   6  10     1813.21     1668.74     47.75 o
   0   6  10      114.54      139.97     21.88 o
   1   6  10     2014.71     1715.44     63.21 o
   2   6  10     1053.16      947.33     40.62 o
   3   6  10      388.20      307.33     35.20 o
   4   6  10     4480.00     4459.82    133.10 o
   5   6  10      179.89      167.58     42.09 o
   6   6  10     3091.51     2990.87     90.24 o
  -6   7  10      934.75      713.55     82.04 o
  -5   7  10      198.52       60.69     62.33 o
  -4   7  10     1638.53     1706.65     91.19 o
  -3   7  10     1163.89     1023.96     43.67 o
  -2   7  10     1194.37     1207.33     71.03 o
  -1   7  10     4663.57     4559.42     98.25 o
   0   7  10      866.26      667.20     55.88 o
   1   7  10     4472.31     4388.96     92.04 o
   2   7  10     1334.04     1264.70     95.41 o
   3   7  10     1035.70      959.44    101.83 o
   4   7  10     1605.55     1650.02     48.25 o
   5   7  10      195.07      128.64     33.86 o
   6   7  10      852.80      780.95     39.59 o
  -5   8  10     1456.99     1051.14     90.35 o
  -4   8  10      817.86      643.50     72.82 o
  -3   8  10     2184.06     1883.70     57.05 o
  -2   8  10      893.60      681.83     40.57 o
  -1   8  10     3862.44     3445.34     67.42 o
   0   8  10     3172.04     2937.88     49.28 o
   1   8  10     3986.05     3499.27     66.23 o
   2   8  10      790.74      626.43     37.58 o
   3   8  10     2341.84     2027.68     88.84 o
   4   8  10      692.04      605.85     31.71 o
   5   8  10     1464.57     1270.01     50.50 o
  -5   9  10     1030.75      935.81     87.41 o
  -4   9  10      760.33      664.85     74.45 o
  -3   9  10     2914.72     2797.19    168.67 o
  -2   9  10     1191.70     1266.17     51.20 o
  -1   9  10     3603.51     3506.38    124.97 o
   0   9  10      205.52      171.15     23.90 o
   1   9  10     3576.72     3410.37     67.76 o
   2   9  10     1351.75     1265.18     40.25 o
   3   9  10     2781.79     2880.01    210.88 o
   4   9  10      903.16      767.59     72.36 o
   5   9  10     1016.72      897.82     47.92 o
  -4  10  10      379.52      262.25     64.58 o
  -3  10  10     1037.32      823.20     70.97 o
  -2  10  10      601.44      461.57     41.65 o
  -1  10  10      431.76      428.63     38.21 o
   0  10  10        0.01        0.00     18.66 o
   1  10  10      424.14      392.22     28.86 o
   2  10  10      560.42      438.48     40.91 o
   3  10  10     1070.77      853.20     51.16 o
   4  10  10      274.71      233.41     61.75 o
  -3  11  10       45.78       57.37     36.26 o
  -2  11  10     1490.90     1289.45     57.18 o
  -1  11  10      243.17      274.51     37.92 o
   0  11  10      536.64      428.19     72.70 o
   1  11  10      242.95      279.62     38.00 o
   2  11  10     1470.49     1307.37     57.22 o
   3  11  10       36.61       24.22     37.07 o
  -2  12  10      848.84      770.93     53.35 o
  -1  12  10       11.73       63.36     52.05 o
   0  12  10      498.20      394.14     60.02 o
   1  12  10       36.28      119.95     52.40 o
   2  12  10      849.34      709.93     68.70 o
   1   0  11       47.92       56.63     15.71 o
   2   0  11       45.13      111.32     25.96 o
   3   0  11       54.96       60.62     23.19 o
   4   0  11        4.76       14.01     29.24 o
   5   0  11      124.01      129.06     42.19 o
   6   0  11      133.83      235.75     40.98 o
   7   0  11      488.87      523.94     51.51 o
  -7   1  11      461.58      539.80     51.04 o
  -6   1  11      242.64      264.21     41.44 o
  -5   1  11       12.49       46.88     31.14 o
  -4   1  11      626.97      625.86     39.87 o
  -3   1  11     5328.31     6325.74    158.61 o
  -2   1  11      151.33      151.32     27.64 o
  -1   1  11     1768.22     2110.32     45.43 o
   0   1  11      112.26      113.92     14.52 o
   1   1  11     1777.67     2153.94     34.02 o
   2   1  11      166.81      160.22     38.63 o
   3   1  11     5387.30     6409.17    149.65 o
   4   1  11      552.49      573.40     63.59 o
   5   1  11       20.78       43.40     32.89 o
   6   1  11      221.21      222.47     42.72 o
   7   1  11      449.22      572.12     51.38 o
  -6   2  11      322.79      270.64     51.40 o
  -5   2  11      385.74      452.90     40.76 o
  -4   2  11      689.92      794.83     52.15 o
  -3   2  11     1167.82     1294.69     42.43 o
  -2   2  11      280.09      316.80     19.01 o
  -1   2  11      665.25      674.83     30.35 o
   0   2  11      412.46      326.74     19.36 o
   1   2  11      658.20      646.39     25.31 o
   2   2  11      347.78      300.18     40.17 o
   3   2  11     1125.57     1309.55     38.85 o
   4   2  11      739.05      806.16     59.81 o
   5   2  11      404.37      534.09     78.53 o
   6   2  11      304.66      299.58     45.38 o
   7   2  11      639.42      652.21     54.59 o
  -5   3  11      359.20      332.44     46.77 o
  -4   3  11     1431.72     1368.85     58.50 o
  -3   3  11     6179.44     7007.92    102.51 o
  -2   3  11      906.30      893.73     30.18 o
  -1   3  11     3643.82     4504.51     84.93 o
   0   3  11     2465.30     2952.72     49.39 o
   1   3  11     3683.76     4397.76    131.95 o
   2   3  11      845.88      945.96     51.77 o
   3   3  11     6355.28     7643.13    135.39 o
   4   3  11     1268.40     1326.34     53.38 o
   5   3  11      381.67      394.82     42.17 o
   6   3  11      428.81      428.38     47.94 o
  -3   4  11      408.17      430.11     35.90 o
  -2   4  11      511.31      606.11     36.10 o
  -1   4  11     1819.98     2386.91     67.69 o
   0   4  11      916.83      695.08     34.62 o
   1   4  11     1803.82     2082.73     41.95 o
   2   4  11      554.59      600.30     38.31 o
   3   4  11      378.27      445.46     31.29 o
   4   4  11     1018.53     1209.43     42.56 o
   5   4  11      279.89      329.79     42.35 o
   6   4  11       17.62       46.00     40.24 o
  -2   5  11      565.45      532.02     39.70 o
  -1   5  11     2383.39     2863.64     51.11 o
   0   5  11      146.90      218.15     25.56 o
   1   5  11     2398.01     2756.78     47.15 o
   2   5  11      631.20      548.39     48.95 o
   3   5  11     2373.07     2838.09     96.77 o
   4   5  11     1044.42     1173.92     43.76 o
   5   5  11      505.69      453.18     46.24 o
   6   5  11      586.46      737.62     42.86 o
  -5   6  11     2529.02     3098.32    121.01 o
  -4   6  11       76.63       95.53     54.00 o
  -3   6  11      860.67      902.20     67.75 o
  -2   6  11      119.02      144.03     35.10 o
  -1   6  11       75.13      119.04     37.31 o
   0   6  11      324.88      243.49     41.56 o
   1   6  11       90.58      128.56     39.66 o
   2   6  11      198.58      169.79     33.15 o
   3   6  11      897.35      954.68     44.94 o
   4   6  11       95.34       98.68     29.28 o
   5   6  11     2471.32     2858.99     81.26 o
   6   6  11       23.11       30.81     26.94 o
  -5   7  11      350.39      248.22     69.61 o
  -4   7  11     1045.00     1072.45     79.39 o
  -3   7  11     1018.09     1042.89     73.61 o
  -2   7  11      235.60      249.51     32.11 o
  -1   7  11      653.52      727.39     51.21 o
   0   7  11      232.11      239.40     31.03 o
   1   7  11      665.29      707.29     52.45 o
   2   7  11      282.19      293.81     33.49 o
   3   7  11      993.73     1040.52     94.41 o
   4   7  11     1087.53     1154.54     43.73 o
   5   7  11      326.39      261.52     36.48 o
  -5   8  11      294.54      361.33     68.84 o
  -4   8  11      117.58      136.65     54.25 o
  -3   8  11       67.00       65.56     52.85 o
  -2   8  11      223.84      200.39     33.07 o
  -1   8  11      205.16      383.89     34.80 o
   0   8  11      174.55      160.19     30.11 o
   1   8  11      200.65      329.53     34.54 o
   2   8  11      271.75      222.50     33.26 o
   3   8  11       78.57       60.29     32.60 o
   4   8  11      151.28      107.75     24.65 o
   5   8  11      287.67      332.03     37.74 o
  -5   9  11      301.33      302.98     67.89 o
  -4   9  11       61.68       54.74     55.87 o
  -3   9  11     1627.31     1656.75     94.00 o
  -2   9  11      120.92      140.05     33.68 o
  -1   9  11      287.31      335.37     36.73 o
   0   9  11       42.14       32.42     29.41 o
   1   9  11      297.75      354.96     36.08 o
   2   9  11      107.89      146.16     26.57 o
   3   9  11     1646.56     1757.14     99.75 o
   4   9  11       42.73       43.51     50.74 o
   5   9  11      316.96      276.62     44.48 o
  -4  10  11      332.07      325.59     69.51 o
  -3  10  11      188.31      310.80     66.29 o
  -2  10  11      853.09      751.65     48.41 o
  -1  10  11     1499.49     1774.86     58.99 o
   0  10  11      635.76      450.48     37.03 o
   1  10  11     1504.72     1788.82     46.18 o
   2  10  11      841.10      680.86     35.29 o
   3  10  11      182.37      241.72     40.51 o
   4  10  11      303.01      312.66     62.61 o
  -3  11  11      710.19      740.70     79.78 o
  -2  11  11      878.02      865.65     51.51 o
  -1  11  11       89.87      163.90     36.52 o
   0  11  11     1810.85     1888.97     96.23 o
   1  11  11       99.03      150.02     34.10 o
   2  11  11      889.22      867.67     51.13 o
   3  11  11      768.75      800.57     50.77 o
  -2  12  11      486.10      450.09     44.72 o
  -1  12  11     2244.64     2630.99    105.29 o
   0  12  11      481.00      337.23     58.61 o
   1  12  11     2201.06     2678.82    107.41 o
   2  12  11      499.28      447.90     65.28 o
   0   0  12     3825.51     2677.72     72.35 o
   1   0  12       30.64       47.03     18.64 o
   2   0  12     3519.68     3171.70     78.11 o
   3   0  12      771.02      826.41     33.32 o
   4   0  12       39.50       98.82     31.58 o
   5   0  12     2187.59     2553.47     69.65 o
   6   0  12       79.30       78.55     49.17 o
  -6   1  12      259.78      277.54     41.54 o
  -5   1  12      345.09      298.26     58.51 o
  -4   1  12      102.72      114.87     32.19 o
  -3   1  12      455.59      403.04     28.14 o
  -2   1  12     8364.94     9016.98    306.50 o
  -1   1  12      521.63      484.93     29.15 o
   0   1  12    12936.21    13399.98    138.70 o
   1   1  12      552.50      515.98     25.25 o
   2   1  12     8587.21     9296.22     98.33 o
   3   1  12      436.62      437.82     29.56 o
   4   1  12      126.71      150.08     32.22 o
   5   1  12      400.87      298.77     53.92 o
   6   1  12      268.11      285.12     43.95 o
  -6   2  12      181.85      259.33     50.02 o
  -5   2  12     1513.83     1429.40     56.22 o
  -4   2  12      299.76      298.59     34.68 o
  -3   2  12     1139.90      989.75     41.18 o
  -2   2  12     3761.07     3298.43    148.53 o
  -1   2  12      913.78      724.38     31.94 o
   0   2  12     4208.64     3134.45     40.40 o
   1   2  12      902.50      755.69     30.18 o
   2   2  12     3515.29     3470.64     64.79 o
   3   2  12     1085.87     1039.90     37.79 o
   4   2  12      251.50      304.06     37.30 o
   5   2  12     1357.23     1388.41     58.81 o
   6   2  12      199.89      216.81     42.19 o
  -5   3  12      278.78      251.26     43.36 o
  -4   3  12      427.01      368.55     40.75 o
  -3   3  12      930.13      789.28     47.25 o
  -2   3  12     2201.46     2466.86     77.65 o
  -1   3  12     1882.73     1677.83     60.95 o
   0   3  12    15466.12    16230.67    198.92 o
   1   3  12     1895.14     1574.65    123.93 o
   2   3  12     2307.66     2629.13     59.84 o
   3   3  12      832.35      790.44     35.75 o
   4   3  12      487.46      439.86     32.80 o
   5   3  12      318.44      305.31     39.92 o
   6   3  12       16.69        0.00     16.09 o
  -3   4  12      854.07      929.58     46.18 o
  -2   4  12      311.11      299.02     32.65 o
  -1   4  12     2027.31     2058.78     68.40 o
   0   4  12     2904.44     2312.17     97.50 o
   1   4  12     2036.27     1944.60     44.40 o
   2   4  12      353.76      305.07     24.50 o
   3   4  12      932.31      939.07     37.00 o
   4   4  12      189.33      284.17     30.50 o
   5   4  12     1059.45     1059.89     73.20 o
   6   4  12       36.90       34.77     56.00 o
  -2   5  12     1797.01     1919.22     60.43 o
  -1   5  12      817.19      769.67     39.04 o
   0   5  12    10167.55    10971.88    165.12 o
   1   5  12      773.66      670.92     31.84 o
   2   5  12     1580.70     1673.10     72.93 o
   3   5  12      234.34      237.17     29.10 o
   4   5  12        7.07       41.13     28.30 o
   5   5  12      232.19      248.75     41.22 o
   6   5  12      182.92      241.81     65.31 o
  -2   6  12     1307.10     1074.42     55.80 o
  -1   6  12       40.66      100.21     35.37 o
   0   6  12     2934.85     2355.02     78.19 o
   1   6  12       43.26       75.14     40.58 o
   2   6  12     1425.86     1163.04     64.80 o
   3   6  12      322.40      326.19     29.81 o
   4   6  12      685.86      607.61     37.60 o
   5   6  12     1794.60     1763.70    145.96 o
   6   6  12       44.35       49.01     30.05 o
  -5   7  12      315.11      237.66     64.69 o
  -4   7  12      238.28      265.07     61.68 o
  -2   7  12     3462.19     3533.51     89.27 o
  -1   7  12       46.59       52.34     37.54 o
   0   7  12     6168.96     6769.05     89.13 o
   1   7  12       43.51       26.03     39.19 o
   2   7  12     3446.55     3606.93    107.97 o
   3   7  12      498.19      511.06     59.09 o
   4   7  12      224.01      209.02     31.26 o
   5   7  12      273.93      247.41     45.90 o
  -5   8  12      847.03      884.71     85.33 o
  -4   8  12      753.23      751.72     77.44 o
  -3   8  12      697.35      512.41     66.44 o
  -2   8  12     3044.36     3038.02     69.64 o
  -1   8  12       25.67       18.58     37.55 o
   0   8  12     1190.66     1016.78     44.60 o
   1   8  12       18.39       29.98     33.49 o
   2   8  12     2927.79     2960.57     88.16 o
   3   8  12      653.45      573.73     42.84 o
   4   8  12      750.91      793.20     42.10 o
   5   8  12      873.77      901.05     47.11 o
  -4   9  12      130.35      121.28     60.06 o
  -3   9  12      783.32      681.82     75.53 o
  -2   9  12     1733.23     1629.14     58.33 o
  -1   9  12      123.85      116.01     42.93 o
   0   9  12     1999.23     2264.06     82.88 o
   1   9  12      119.98      175.50     41.11 o
   2   9  12     1835.83     1586.87    112.23 o
   3   9  12      746.70      708.14     46.59 o
   4   9  12      165.15      131.47     31.37 o
  -3  10  12      588.30      517.21     73.05 o
  -2  10  12     1332.85     1249.18     55.34 o
  -1  10  12      366.69      378.02     39.27 o
   0  10  12      214.04      182.40     33.85 o
   1  10  12      398.05      387.79     31.27 o
   2  10  12     1293.53     1235.40     43.94 o
   3  10  12      602.03      545.11     47.90 o
  -2  11  12      467.25      480.46     58.13 o
  -1  11  12      348.80      305.59     37.45 o
   0  11  12      670.76      705.33     44.06 o
   1  11  12      313.14      295.26     40.01 o
   2  11  12      483.55      503.21     55.76 o
   0  12  12        1.56       41.58     50.11 o
   1   0  13       10.35       47.73     20.14 o
   2   0  13       54.65       25.21     34.44 o
   3   0  13      571.30      606.08     32.23 o
   4   0  13       34.81       27.44     35.85 o
   5   0  13      403.72      444.68     42.91 o
   6   0  13      192.04      219.55     42.38 o
  -6   1  13       33.94       35.40     75.25 o
  -5   1  13      208.69      219.70     38.66 o
  -4   1  13       38.88       28.37     30.82 o
  -3   1  13      936.19      895.04     35.28 o
  -2   1  13      578.84      584.39     37.01 o
  -1   1  13      105.28      115.27     21.24 o
   0   1  13      184.07      155.99     16.75 o
   1   1  13      112.90      132.53     21.50 o
   2   1  13      548.54      584.48     59.67 o
   3   1  13     1054.99      890.08     36.24 o
   4   1  13       32.09       57.97     32.14 o
   5   1  13      217.07      242.91     38.96 o
   6   1  13       29.60       21.12     37.49 o
  -5   2  13      380.95      367.30     40.24 o
  -4   2  13       97.82       67.13     31.15 o
  -3   2  13     2785.62     3136.63     64.54 o
  -2   2  13      814.47      909.78     41.59 o
  -1   2  13      672.14      734.84     33.72 o
   0   2  13     2402.43     2356.51     90.86 o
   1   2  13      658.25      716.50     28.68 o
   2   2  13      885.52      971.03     45.83 o
   3   2  13     2661.33     3135.24     56.83 o
   4   2  13      114.40       87.28     33.66 o
   5   2  13      373.61      380.82     42.90 o
   6   2  13      118.89       97.32     42.49 o
  -4   3  13      394.24      368.09     44.26 o
  -3   3  13     2962.67     2908.24     76.52 o
  -2   3  13     1626.10     1675.63     71.82 o
  -1   3  13      605.72      551.38     48.02 o
   0   3  13      595.60      455.99     31.95 o
   1   3  13      661.35      556.44     27.47 o
   2   3  13     1595.85     1712.36     47.24 o
   3   3  13     3196.42     3055.32     79.04 o
   4   3  13      378.96      367.41     32.51 o
   5   3  13     1317.45     1365.78    129.67 o
   6   3  13      205.64      174.53     41.74 o
  -1   4  13     1402.61     1694.31     67.73 o
   0   4  13       58.04       55.34     24.86 o
   1   4  13     1361.01     1430.31     82.22 o
   2   4  13      338.16      305.27     25.34 o
   3   4  13     3846.33     4674.21     83.08 o
   4   4  13      185.73      157.91     30.67 o
   5   4  13      269.19      289.77     44.30 o
   6   4  13      219.24      307.97     45.64 o
  -1   5  13     2478.00     2561.72     53.70 o
   0   5  13        0.95       32.11     25.65 o
   1   5  13     2390.44     2411.10     81.45 o
   2   5  13      470.25      497.63     53.22 o
   3   5  13     1012.32      856.46     38.43 o
   4   5  13      189.17      225.35     30.86 o
   5   5  13      623.91      621.86     61.05 o
   6   5  13      115.30       95.64     43.33 o
  -1   6  13     1377.86     1183.51     59.51 o
   0   6  13     1510.46     1950.42     77.89 o
   1   6  13     1487.21     1095.67     64.82 o
   2   6  13     1346.26     1719.82     75.51 o
   3   6  13      792.37      795.01     37.88 o
   4   6  13      480.53      541.96     37.69 o
   5   6  13       66.85      126.52     41.41 o
  -1   7  13     1668.26     1957.99     75.04 o
   0   7  13       18.77        0.00      9.60 o
   1   7  13     1573.32     1798.59     77.03 o
   2   7  13        9.51       40.55     31.67 o
   3   7  13      238.04      250.78     37.06 o
   4   7  13       95.80       70.30     30.13 o
   5   7  13      297.15      415.31     48.36 o
  -2   8  13       94.27      126.05     40.76 o
  -1   8  13      827.27      725.58     57.07 o
   0   8  13        2.82       27.47     29.70 o
   1   8  13      857.30      678.73     60.45 o
   2   8  13      118.74      153.11     34.30 o
   3   8  13      365.30      392.92     40.82 o
   4   8  13      176.61      201.15     38.93 o
  -4   9  13      152.61      175.74     61.68 o
  -3   9  13      473.81      472.48     69.44 o
  -2   9  13      335.27      281.94     47.93 o
  -1   9  13      517.08      476.54     53.88 o
   0   9  13      167.24      149.07     32.20 o
   1   9  13      482.32      431.12     39.09 o
   2   9  13      316.42      268.63     36.81 o
   3   9  13      528.81      586.29     44.96 o
   4   9  13      177.92      119.75     32.58 o
  -3  10  13      722.16      834.42     81.14 o
  -2  10  13       63.42       99.37     58.68 o
  -1  10  13      903.03      900.58     47.69 o
   0  10  13       20.07       28.23     30.98 o
   1  10  13      806.88      878.72     47.64 o
   2  10  13       76.12       75.11     27.76 o
   3  10  13      667.45      662.79     72.24 o
  -2  11  13      372.97      414.03     41.81 o
  -1  11  13      259.23      216.69     35.87 o
   0  11  13      156.05      146.53     34.16 o
   1  11  13      267.83      234.47     37.92 o
   2  11  13      351.14      335.32     41.09 o
   0   0  14     1370.06     1483.15     62.29 o
   1   0  14       72.72       69.00     21.37 o
   2   0  14     4058.06     4514.04     76.69 o
   3   0  14      188.11      178.96     28.37 o
   4   0  14    11985.44    14428.57    373.56 o
   5   0  14        1.03       17.32     46.75 o
   6   0  14     6905.10     8389.73    131.00 o
  -6   1  14      587.23      649.21    293.47 o
  -5   1  14      147.02      140.00     35.60 o
  -4   1  14     1116.28     1010.24     50.63 o
  -3   1  14      657.31      717.93     34.34 o
  -2   1  14      621.22      505.47     37.87 o
  -1   1  14      859.79     1006.69     54.70 o
   0   1  14        3.05       20.25     19.88 o
   1   1  14      832.30      990.88     32.83 o
   2   1  14      591.12      485.15     51.73 o
   3   1  14      697.05      744.52     36.47 o
   4   1  14     1133.91      962.11     66.93 o
   5   1  14      146.98      196.12     39.61 o
   6   1  14      607.14      434.72    106.94 o
  -5   2  14      232.05      184.58     37.61 o
  -4   2  14     4062.32     4434.45    106.46 o
  -3   2  14     1079.34     1045.32     48.90 o
  -2   2  14      487.40      510.97     52.41 o
  -1   2  14       89.52       58.59     21.87 o
   0   2  14      916.49     1080.83     35.04 o
   1   2  14      104.47       81.88     22.58 o
   2   2  14      480.00      513.92     30.09 o
   3   2  14     1025.45     1020.02     40.61 o
   4   2  14     3965.03     4715.70     72.99 o
   5   2  14      258.69      192.02     41.13 o
   6   2  14     2773.06     3289.25     89.62 o
  -4   3  14      358.36      307.82     45.03 o
  -3   3  14     3605.44     4133.44     93.97 o
  -2   3  14      208.96      247.53     48.46 o
  -1   3  14     4226.03     4953.26    213.90 o
   0   3  14        4.70        9.66     36.79 o
   1   3  14     4194.77     4939.33    138.12 o
   2   3  14      231.28      247.75     25.96 o
   3   3  14     3638.38     4272.13     67.83 o
   4   3  14      376.88      312.89     33.87 o
   5   3  14     1142.56     1327.42     62.10 o
   6   3  14      109.80       87.13     41.40 o
  -2   4  14      467.40      613.62     53.79 o
  -1   4  14      336.96      245.94     34.31 o
   0   4  14      829.64      958.95     40.34 o
   1   4  14      370.70      218.03     29.50 o
   2   4  14      446.56      513.64     28.58 o
   3   4  14      622.31      402.54     35.34 o
   4   4  14      802.29      810.26     42.74 o
   5   4  14      640.47      405.22     50.30 o
  -1   5  14     6192.52     7137.54     86.71 o
   0   5  14        1.17       30.85     26.63 o
   1   5  14     6158.16     7005.85    131.80 o
   2   5  14      327.78      356.08     36.59 o
   3   5  14     3095.22     3679.71    113.05 o
   4   5  14      277.96      270.36     34.14 o
   5   5  14     1353.02     1575.75     67.57 o
  -1   6  14      491.82      466.28     46.22 o
   0   6  14     1518.31     1637.09     75.19 o
   1   6  14      488.85      448.56     53.98 o
   2   6  14      131.06      136.44     49.82 o
   3   6  14      271.33      247.46     31.49 o
   4   6  14     2076.95     2347.06    122.64 o
   5   6  14      180.68      158.98     44.23 o
  -1   7  14     1877.27     2074.57     57.63 o
   0   7  14        1.50       38.38     30.54 o
   1   7  14     1851.53     1946.17     82.13 o
   2   7  14      471.57      500.73     55.77 o
   3   7  14      381.14      376.64     34.77 o
   4   7  14     1137.61     1095.70     88.75 o
  -1   8  14      456.92      490.93     39.07 o
   0   8  14       61.85      112.17     31.69 o
   1   8  14      392.28      485.22     55.45 o
   2   8  14     1243.15     1320.11     54.80 o
   3   8  14      449.67      505.03     44.42 o
   4   8  14     3251.92     3876.08     75.41 o
  -1   9  14       26.25       82.75     30.82 o
   0   9  14      159.32      126.25     44.05 o
   1   9  14       93.22      123.30     33.88 o
   2   9  14      733.35      709.34     47.51 o
   3   9  14       36.67       57.82     35.11 o
  -1  10  14      185.79      189.51     42.03 o
   0  10  14      608.12      646.06     43.94 o
   1  10  14      141.64      124.86     34.86 o
   2  10  14     1006.42      960.24     42.62 o
   0  11  14        1.98       21.99     31.05 o
   1   0  15      571.48      432.48     27.94 o
   2   0  15       73.96       90.96     32.19 o
   3   0  15      525.56      548.58     34.87 o
   4   0  15      124.56      206.36     37.84 o
   5   0  15       24.74       58.59     36.39 o
  -5   1  15      111.88       88.12     35.84 o
  -4   1  15      655.12      616.20     43.58 o
  -3   1  15     1642.42     1675.07     60.00 o
  -2   1  15     1097.27     1063.00     57.38 o
  -1   1  15     1815.84     1536.22     47.35 o
   0   1  15     1695.66     1768.47     50.48 o
   1   1  15     1737.68     1596.96     40.38 o
   2   1  15     1276.53     1081.94     66.75 o
   3   1  15     1613.46     1740.99     78.89 o
   4   1  15      770.14      784.42     56.49 o
   5   1  15       80.57       95.70     60.74 o
  -5   2  15      369.21      283.93     38.55 o
  -4   2  15      362.12      299.62     44.03 o
  -3   2  15     1060.99      961.11     51.87 o
  -2   2  15      395.39      308.26     35.77 o
  -1   2  15     2614.55     2566.42     60.48 o
   0   2  15      524.90      405.26     27.02 o
   1   2  15     2772.83     2601.06     69.80 o
   2   2  15      304.34      258.95     27.97 o
   3   2  15     1133.95      975.31     42.22 o
   4   2  15      306.72      279.76     34.42 o
   5   2  15      375.49      355.67     47.55 o
  -3   3  15     2551.70     2528.38     81.11 o
  -2   3  15     1091.03      979.90     65.79 o
  -1   3  15      787.30      666.62     46.74 o
   0   3  15      639.85      752.04     42.36 o
   1   3  15      712.68      658.01     31.41 o
   2   3  15     1201.42     1008.16     36.38 o
   3   3  15     2506.54     2752.81     59.77 o
   4   3  15     1092.86     1099.46     46.18 o
   5   3  15     1283.85     1232.04     62.34 o
  -2   4  15      387.37      367.97     50.75 o
  -1   4  15      651.34      713.42     41.45 o
   0   4  15      168.90      159.34     30.00 o
   1   4  15      612.88      747.48     32.91 o
   2   4  15      367.59      430.82     40.40 o
   3   4  15      807.67      637.00     38.83 o
   4   4  15      347.87      317.65     35.17 o
   5   4  15      246.86      211.61     43.39 o
  -1   5  15      837.98      669.23     41.88 o
   0   5  15      814.49      691.66     61.73 o
   1   5  15      915.37      600.76     61.63 o
   2   5  15      686.52      649.59     58.65 o
   3   5  15     1406.66     1521.29     66.81 o
   4   5  15      355.75      309.99     35.58 o
   5   5  15      575.83      617.41     52.94 o
  -1   6  15     4021.74     4503.93    130.23 o
   0   6  15     1157.73      824.64     66.26 o
   1   6  15     3976.97     4318.72    115.22 o
   2   6  15      823.19      657.23     63.11 o
   3   6  15      591.22      590.14     37.89 o
   4   6  15      586.57      542.05     40.21 o
  -1   7  15      643.05      498.74     39.56 o
   0   7  15      656.15      546.93     41.54 o
   1   7  15      681.08      476.41     60.27 o
   2   7  15      549.65      536.62     61.13 o
   3   7  15      426.96      463.36     36.74 o
   4   7  15      398.76      374.46     37.92 o
  -1   8  15      612.07      664.54     61.21 o
   0   8  15      526.48      504.38     93.57 o
   1   8  15      650.54      688.72     64.30 o
   2   8  15      525.34      495.90     45.40 o
   3   8  15      288.45      395.77     35.98 o
  -1   9  15       55.42       10.42     38.51 o
   0   9  15      242.05      352.26     38.32 o
   1   9  15       46.44       35.77     33.97 o
   2   9  15      321.55      307.78     41.37 o
   3   9  15      408.97      361.21     43.52 o
  -1  10  15       31.46       77.15     33.46 o
   0  10  15       87.09       97.48     32.60 o
   1  10  15       65.55       67.42     34.71 o
   0   0  16      118.02       51.81     44.67 o
   1   0  16      338.75      424.55     36.08 o
   2   0  16      218.63      148.83     27.40 o
   3   0  16     3108.31     3855.98     76.62 o
   4   0  16       61.74       51.31     43.10 o
   5   0  16     2225.60     2891.54     81.01 o
  -5   1  16      102.40      170.73     87.30 o
  -4   1  16      176.43      195.23     35.36 o
  -3   1  16      166.66      149.05     29.01 o
  -2   1  16     3162.64     3699.67    124.59 o
  -1   1  16      275.61      290.30     34.55 o
   0   1  16     4272.66     5223.64     80.36 o
   1   1  16      301.14      292.26     26.82 o
   2   1  16     3173.05     3800.24     63.12 o
   3   1  16      164.66      177.62     29.90 o
   4   1  16      174.96      193.71     38.93 o
   5   1  16      117.91      141.68     39.75 o
  -5   2  16     1223.15     1470.86     98.08 o
  -4   2  16      265.67      260.32     35.37 o
  -3   2  16     1964.59     2147.30     50.88 o
  -2   2  16      547.05      549.75     41.87 o
  -1   2  16      560.58      637.20     40.13 o
   0   2  16       58.39       64.45     30.50 o
   1   2  16      560.17      607.34     31.45 o
   2   2  16      517.04      536.01     33.59 o
   3   2  16     1981.50     2345.95     55.84 o
   4   2  16      243.63      278.61     33.34 o
   5   2  16     1186.44     1484.54     65.56 o
  -3   3  16      106.67       68.93     39.32 o
  -2   3  16     3361.89     4148.52    113.87 o
  -1   3  16      269.17      272.39     35.07 o
   0   3  16     6747.91     7846.92    332.69 o
   1   3  16      279.36      279.99     27.01 o
   2   3  16     3397.95     4077.86    167.27 o
   3   3  16       78.35       86.13     30.79 o
   4   3  16      373.29      449.95     36.92 o
   5   3  16      137.29      145.39     39.87 o
  -2   4  16      371.31      363.78     53.33 o
  -1   4  16       31.88       24.64     31.55 o
   0   4  16      167.44      112.11     33.02 o
   1   4  16       39.72       40.73     24.92 o
   2   4  16      363.10      391.43     42.52 o
   3   4  16      126.97       75.44     30.50 o
   4   4  16      180.51      168.02     34.01 o
   5   4  16      113.37       99.62     40.19 o
  -1   5  16      267.55      188.06     34.47 o
   0   5  16     8983.01    10626.42    166.45 o
   1   5  16      223.58      102.29     50.14 o
   2   5  16     3553.94     4206.23     87.24 o
   3   5  16       30.19       70.37     29.81 o
   4   5  16      792.67      928.69     46.74 o
  -1   6  16       32.41       23.24     46.90 o
   0   6  16      143.91      147.70     48.79 o
   1   6  16       34.54       28.04     46.26 o
   2   6  16      642.62      737.07     99.86 o
   3   6  16      477.34      580.11     41.90 o
   4   6  16      114.40      169.95     34.62 o
  -1   7  16      288.31      159.77     51.49 o
   0   7  16     3055.32     3592.43    182.70 o
   1   7  16      230.12      184.45     53.00 o
   2   7  16      956.70     1139.28     75.70 o
   3   7  16      158.94      206.38     32.26 o
  -1   8  16      485.88      514.33     62.16 o
   0   8  16       51.43       32.51     32.30 o
   1   8  16      488.06      658.96     67.01 o
   2   8  16     1480.29     1709.10     64.19 o
   3   8  16     1092.74     1220.12     48.91 o
  -1   9  16      106.84      104.54     50.39 o
   0   9  16      664.42      721.45     46.44 o
   1   9  16       77.48       92.59     36.62 o
   2   9  16      373.29      349.09    100.45 o
   1   0  17       36.90       21.56     30.60 o
   2   0  17        8.48        0.00     22.02 o
   3   0  17      347.52      256.77     32.51 o
   4   0  17      105.80       99.87     35.16 o
   5   0  17       13.41        0.00     23.42 o
  -5   1  17      160.04      198.39     39.68 o
  -4   1  17        5.91        3.42      9.53 o
  -3   1  17     1460.01     1368.41     45.86 o
  -2   1  17      155.16      114.08     34.78 o
  -1   1  17      349.13      277.46     36.29 o
   0   1  17       30.90       34.53     30.88 o
   1   1  17      348.88      330.42     35.92 o
   2   1  17      116.13      113.49     26.12 o
   3   1  17     1529.71     1429.35     49.27 o
   4   1  17       11.53        0.00     32.83 o
   5   1  17      165.95      183.36     40.48 o
  -4   2  17      167.49      147.51     34.01 o
  -3   2  17     1116.42      953.67     40.83 o
  -2   2  17      114.54      142.92     36.27 o
  -1   2  17      694.43      650.78     53.08 o
   0   2  17        0.62        0.00     14.09 o
   1   2  17      675.12      599.14     41.67 o
   2   2  17      168.17      192.80     27.82 o
   3   2  17     1071.06      896.39     37.74 o
   4   2  17      160.85      186.25     33.21 o
  -2   3  17      116.50      152.39     52.63 o
  -1   3  17     1304.99     1079.80    156.64 o
   0   3  17        1.90        0.00    139.21 o
   1   3  17     1321.12     1104.24     41.58 o
   2   3  17       91.01      111.46     26.81 o
   3   3  17     1749.89     1589.23     52.75 o
   4   3  17      252.28      268.89     34.70 o
  -2   4  17      106.46      109.46     47.21 o
  -1   4  17     1419.09     1276.03    191.71 o
   0   4  17      289.86      359.40     36.12 o
   1   4  17     1307.04     1193.76     87.02 o
   2   4  17       77.97       97.99     33.54 o
   3   4  17     1440.82     1314.66     50.11 o
   4   4  17       85.80      112.53     32.69 o
  -1   5  17      629.26      554.45     63.67 o
   0   5  17       85.35       78.63     46.69 o
   1   5  17      635.32      466.79     43.21 o
   2   5  17       10.37       16.88     41.90 o
   3   5  17      713.06      695.73     42.91 o
   4   5  17      345.90      363.83     38.37 o
  -1   6  17      581.44      495.88     62.93 o
   0   6  17      502.50      520.72     60.22 o
   1   6  17      560.52      447.43     63.50 o
   2   6  17      141.85      186.53     42.96 o
   3   6  17      265.68      249.40     34.41 o
  -1   7  17       45.30       96.71     50.82 o
   0   7  17        4.40       21.90     31.02 o
   1   7  17       37.70       30.56     48.93 o
   2   7  17       42.20       72.34     35.40 o
   3   7  17      338.12      353.76     37.51 o
  -1   8  17      463.23      393.11     61.06 o
   0   8  17       38.79       50.52     32.36 o
   1   8  17      461.33      405.44     61.40 o
   2   8  17      107.87       94.83     38.13 o
   0   0  18     1259.83     1534.09     78.23 o
   1   0  18       40.95       38.26     34.08 o
   2   0  18       22.81        0.00     34.35 o
   3   0  18       16.83       48.78     29.28 o
   4   0  18      716.94      970.00     53.58 o
  -4   1  18       57.65       90.42     33.82 o
  -3   1  18     1897.70     2298.08     68.89 o
  -2   1  18      335.35      389.13     40.80 o
  -1   1  18     4337.68     5202.54    104.43 o
   0   1  18      109.58       87.78     42.61 o
   1   1  18     4337.73     5177.95    112.93 o
   2   1  18      367.03      436.55     40.04 o
   3   1  18     1890.28     2218.01     60.52 o
   4   1  18       56.89      115.36     31.60 o
  -4   2  18     1397.73     1641.47     94.78 o
  -3   2  18      229.24      318.41     53.60 o
  -2   2  18       64.61       83.16     36.43 o
  -1   2  18       27.03       20.03     32.49 o
   0   2  18      405.85      483.88     40.78 o
   1   2  18       22.17       39.51     31.86 o
   2   2  18       86.84      127.44     27.51 o
   3   2  18      222.73      240.00     28.01 o
   4   2  18     1429.14     1768.19     57.18 o
  -2   3  18      474.81      543.33     58.76 o
  -1   3  18      726.47      882.45     85.22 o
   0   3  18      143.40       95.31     33.40 o
   1   3  18      751.76      857.43     46.50 o
   2   3  18      505.65      608.23     34.68 o
   3   3  18      225.36      325.14     35.28 o
   4   3  18       97.97      166.17     34.34 o
  -2   4  18     1077.20     1207.89     69.01 o
  -1   4  18       48.21       57.19     33.84 o
   0   4  18      415.47      464.31     39.39 o
   1   4  18       37.92       84.71     50.04 o
   2   4  18     1085.25     1250.08     57.50 o
   3   4  18        3.80       11.87     30.88 o
  -2   5  18       38.78       26.22     55.82 o
  -1   5  18      305.71      347.42     59.68 o
   0   5  18       78.94      102.31     48.67 o
   1   5  18      327.83      322.18     41.23 o
   2   5  18       36.10       69.83     34.38 o
   3   5  18       35.43       67.52     31.50 o
  -2   6  18       54.75       75.20     54.62 o
  -1   6  18        0.08        8.50     51.20 o
   0   6  18        2.97       32.06     50.19 o
   1   6  18        1.54       73.63     36.20 o
   2   6  18       64.31       75.03     36.24 o
  -2   7  18      367.56      405.70     63.44 o
  -1   7  18     2123.26     2488.33    103.09 o
   0   7  18       61.14       48.85     50.45 o
   1   7  18     2129.31     2446.04    103.20 o
   2   7  18      383.23      462.17     47.64 o
   1   0  19      582.82      512.44     47.06 o
   2   0  19        4.90       32.32     37.29 o
   3   0  19      649.50      530.65     37.82 o
  -3   1  19      475.51      411.07     36.21 o
  -2   1  19      385.43      322.05     42.96 o
  -1   1  19      362.38      341.67     41.91 o
   0   1  19        4.74       11.15     34.61 o
   1   1  19      378.83      303.96     40.41 o
   2   1  19      314.35      320.26     40.78 o
   3   1  19      547.00      417.79     36.63 o
  -3   2  19      961.36      829.14    108.26 o
  -2   2  19      828.76      756.38     50.91 o
  -1   2  19      486.16      399.89     48.47 o
   0   2  19      291.85      310.30     39.57 o
   1   2  19      449.35      383.07     41.41 o
   2   2  19      877.31      742.42     84.13 o
   3   2  19      882.95      822.95     37.21 o
  -2   3  19      572.58      519.68     47.13 o
  -1   3  19      423.49      458.30     43.04 o
   0   3  19        0.46        0.00     24.20 o
   1   3  19      460.28      467.48     42.83 o
   2   3  19      502.83      447.16     67.36 o
   3   3  19      599.78      468.55     45.20 o
  -2   4  19      251.56      271.93     56.54 o
  -1   4  19      455.83      404.17     42.81 o
   0   4  19      146.07      125.64     55.42 o
   1   4  19      397.61      381.50     65.17 o
   2   4  19      262.70      265.17     41.76 o
   3   4  19      807.53      772.27     56.44 o
  -2   5  19      269.41      227.49     56.76 o
  -1   5  19      136.20      109.08     53.84 o
   0   5  19       56.52       68.67     51.54 o
   1   5  19      152.92      117.15     54.52 o
   2   5  19      277.18      317.38     66.92 o
  -1   6  19      155.81      151.24     54.65 o
   0   6  19        3.03       11.30     51.49 o
   1   6  19      152.59       77.49     52.75 o
   0   0  20      590.77      414.53     71.15 o
   1   0  20      148.19      113.06     37.09 o
   2   0  20      121.64      157.48     41.31 o
  -2   1  20     3492.85     4128.54    275.73 o
  -1   1  20      174.30      119.28     38.33 o
   0   1  20    10446.92    13047.07    143.31 o
   1   1  20      182.44      123.65     38.02 o
   2   1  20     3524.69     4040.76    200.29 o
  -2   2  20       77.97       83.73     39.66 o
  -1   2  20      624.10      760.65     54.56 o
   0   2  20      243.98      155.03     39.99 o
   1   2  20      623.67      697.00     48.87 o
   2   2  20       63.08       45.68     36.22 o
  -2   3  20      310.83      404.07     43.94 o
  -1   3  20       83.30       79.22     36.20 o
   0   3  20     1174.46     1445.93     59.55 o
   1   3  20       99.29       57.15     53.64 o
   2   3  20      301.69      335.63     63.86 o
  -1   4  20     2261.09     2814.59    246.08 o
   0   4  20       11.28        0.00      1.92 o
   1   4  20     2251.80     2543.12    107.15 o
   0   5  20     1220.11     1442.34     90.95 o
   1   0  21        0.68        0.00     39.17 o
  -1   1  21       64.93       70.27     36.93 o
   0   1  21       13.13       45.17     53.30 o
   1   1  21       68.47       90.67     37.69 o
  -1   2  21      251.70      277.55     43.22 o
   0   2  21       44.43        0.00     28.70 o
   1   2  21      255.95      285.50     41.49 o
 
